# Supplementary material for: Genome-Wide Insights Into the Genes and Pathways Shaping Human Foveal Development: Redefining the Genetic Landscape of Foveal Hypoplasia
Source: Invest Ophthalmol Vis Sci. 2025 Sep 9;66(12):22. doi: 10.1167/iovs.66.12.22 (PMC12425146; doi:10.1167/iovs.66.12.22)
Supplement: Supplement 2 [file iovs-66-12-22_s002.xlsx]

## Sheet: ST1_Credible_Sets
ST1: Credible sets for the 1KG-EUR-like cohort derived from foveal pit depth summary statistics
CHR	POS	RSID	SNP	Effect_Allele	Ref_Allele	P*	Credible_set	Region	Post_prob	Method
1	3826755	rs6663840	1:3826755_G_A	A	G	3.55283e-31	1	chr1_2826755_4826755	0.629218	susie
1	3831521	rs7522227	1:3831521_A_G	G	A	6.08741e-31	1	chr1_2826755_4826755	0.370812	susie
1	10640391	rs2128416	1:10640391_T_C	C	T	4.40549e-19	1	chr1_9640391_11640391	0.999493	susie
1	37623724	rs12739550	1:37623724_A_G	G	A	5.43353e-07	1	chr1_36627051_38627051	0.0176518	susie
1	37625925	rs10796912	1:37625925_G_A	A	G	2.55231e-08	1	chr1_36627051_38627051	0.330496	susie
1	37627051	rs4074961	1:37627051_C_T	T	C	1.31399e-08	1	chr1_36627051_38627051	0.614457	susie
1	41284976	rs12035012	1:41284976_C_A	A	C	3.68533e-19	1	chr1_40315479_42315479	0.00312147	susie
1	41291234	rs12025254	1:41291234_A_G	G	A	3.38133e-19	1	chr1_40315479_42315479	0.0033873	susie
1	41292774	rs12749636	1:41292774_A_G	G	A	4.35735e-19	1	chr1_40315479_42315479	0.00266769	susie
1	41294219	rs12739950	1:41294219_C_T	T	C	3.28166e-19	1	chr1_40315479_42315479	0.00347762	susie
1	41295680	rs12731400	1:41295680_T_C	C	T	4.31839e-19	1	chr1_40315479_42315479	0.00269013	susie
1	41295757	rs12032756	1:41295757_G_A	A	G	4.48108e-19	1	chr1_40315479_42315479	0.00259866	susie
1	41295769	rs55859000	1:41295769_T_C	C	T	4.22978e-19	1	chr1_40315479_42315479	0.00274303	susie
1	41297263	rs12032162	1:41297263_T_C	C	T	3.82387e-19	1	chr1_40315479_42315479	0.00301572	susie
1	41297356	rs12031417	1:41297356_A_G	G	A	4.50574e-19	1	chr1_40315479_42315479	0.00258507	susie
1	41298219	rs12037560	1:41298219_C_A	A	C	4.23294e-19	1	chr1_40315479_42315479	0.00274317	susie
1	41298283	rs12037588	1:41298283_C_G	G	C	3.77757e-19	1	chr1_40315479_42315479	0.00305511	susie
1	41298503	rs12037657	1:41298503_C_T	T	C	1.24407e-19	1	chr1_40315479_42315479	0.00881682	susie
1	41298638	rs36143444	1:41298638_C_T	T	C	1.41359e-19	1	chr1_40315479_42315479	0.00779893	susie
1	41298765	rs12027990	1:41298765_T_C	C	T	1.74056e-19	1	chr1_40315479_42315479	0.00639524	susie
1	41300207	rs34190295	1:41300207_T_C	C	T	1.3386e-19	1	chr1_40315479_42315479	0.00821985	susie
1	41300272	rs34961305	1:41300272_A_G	G	A	1.35249e-19	1	chr1_40315479_42315479	0.00813916	susie
1	41300402	rs35812095	1:41300402_T_C	C	T	1.40364e-19	1	chr1_40315479_42315479	0.00785384	susie
1	41300564	rs2364535	1:41300564_G_A	A	G	1.41008e-19	1	chr1_40315479_42315479	0.00781939	susie
1	41301089	rs12030762	1:41301089_T_C	C	T	1.81042e-19	1	chr1_40315479_42315479	0.00615143	susie
1	41301350	rs35529558	1:41301350_A_G	G	A	1.51321e-19	1	chr1_40315479_42315479	0.007307	susie
1	41302599	rs12041533	1:41302599_C_T	T	C	1.52024e-19	1	chr1_40315479_42315479	0.00727446	susie
1	41302869	rs35502198	1:41302869_T_G	G	T	1.61907e-19	1	chr1_40315479_42315479	0.00684592	susie
1	41302981	rs34862272	1:41302981_A_C	C	A	1.45083e-19	1	chr1_40315479_42315479	0.00760843	susie
1	41303373	rs34796305	1:41303373_A_G	G	A	1.58605e-19	1	chr1_40315479_42315479	0.00698455	susie
1	41303441	rs55707527	1:41303441_G_T	T	G	2.04217e-19	1	chr1_40315479_42315479	0.00548235	susie
1	41303442	rs36060279	1:41303442_A_T	T	A	1.91795e-19	1	chr1_40315479_42315479	0.00582084	susie
1	41303474	rs35972058	1:41303474_G_A	A	G	1.94408e-19	1	chr1_40315479_42315479	0.00575117	susie
1	41303500	rs34315814	1:41303500_T_C	C	T	1.56719e-19	1	chr1_40315479_42315479	0.00706575	susie
1	41303546	rs12032191	1:41303546_A_G	G	A	1.47213e-19	1	chr1_40315479_42315479	0.00750476	susie
1	41303662	rs12032215	1:41303662_A_G	G	A	1.43749e-19	1	chr1_40315479_42315479	0.00767455	susie
1	41303665	rs12035353	1:41303665_G_A	A	G	8.89358e-20	1	chr1_40315479_42315479	0.0121933	susie
1	41304383	rs2364534	1:41304383_A_G	G	A	1.54482e-19	1	chr1_40315479_42315479	0.0071635	susie
1	41304411	rs2364533	1:41304411_C_G	G	C	1.53302e-19	1	chr1_40315479_42315479	0.00721646	susie
1	41304948	rs68132196	1:41304948_C_A	A	C	1.53401e-19	1	chr1_40315479_42315479	0.007212	susie
1	41305046	rs56381773	1:41305046_T_C	C	T	1.5538e-19	1	chr1_40315479_42315479	0.00712413	susie
1	41305558	rs56096486	1:41305558_A_C	C	A	1.53698e-19	1	chr1_40315479_42315479	0.00719864	susie
1	41306011	rs57529969	1:41306011_G_A	A	G	1.59537e-19	1	chr1_40315479_42315479	0.00694565	susie
1	41306072	rs60825180	1:41306072_A_G	G	A	1.48871e-19	1	chr1_40315479_42315479	0.00742242	susie
1	41306121	rs61477144	1:41306121_A_G	G	A	1.48079e-19	1	chr1_40315479_42315479	0.00746035	susie
1	41306454	rs7521544	1:41306454_G_A	A	G	1.5964e-19	1	chr1_40315479_42315479	0.00694137	susie
1	41306495	rs7513682	1:41306495_T_C	C	T	1.69324e-19	1	chr1_40315479_42315479	0.00656096	susie
1	41306674	chr1:41306674_C_CT	1:41306674_C_CT	CT	C	4.08447e-19	1	chr1_40315479_42315479	0.00283586	susie
1	41306745	rs7556585	1:41306745_A_G	G	A	1.65371e-19	1	chr1_40315479_42315479	0.00671458	susie
1	41306770	rs12038386	1:41306770_G_A	A	G	1.55756e-19	1	chr1_40315479_42315479	0.00710872	susie
1	41307299	rs56409354	1:41307299_G_A	A	G	1.77661e-19	1	chr1_40315479_42315479	0.00626789	susie
1	41307510	rs34008156	1:41307510_G_T	T	G	1.59046e-19	1	chr1_40315479_42315479	0.00696638	susie
1	41307830	rs12744310	1:41307830_C_T	T	C	1.46398e-19	1	chr1_40315479_42315479	0.00754337	susie
1	41308270	rs56077539	1:41308270_T_C	C	T	1.60846e-19	1	chr1_40315479_42315479	0.00689212	susie
1	41308322	rs55892603	1:41308322_T_C	C	T	1.42877e-19	1	chr1_40315479_42315479	0.00772137	susie
1	41308540	rs55929643	1:41308540_A_G	G	A	1.61573e-19	1	chr1_40315479_42315479	0.00686252	susie
1	41308678	rs34759578	1:41308678_G_A	A	G	1.70595e-19	1	chr1_40315479_42315479	0.00651419	susie
1	41309564	rs72665690	1:41309564_C_G	G	C	1.60629e-19	1	chr1_40315479_42315479	0.00690099	susie
1	41309573	rs72665691	1:41309573_T_A	A	T	1.55329e-19	1	chr1_40315479_42315479	0.00712627	susie
1	41309707	rs72665692	1:41309707_A_G	G	A	1.57681e-19	1	chr1_40315479_42315479	0.00702689	susie
1	41309712	rs72665694	1:41309712_A_G	G	A	1.57782e-19	1	chr1_40315479_42315479	0.00702256	susie
1	41309757	rs72665696	1:41309757_G_T	T	G	1.84793e-19	1	chr1_40315479_42315479	0.00603219	susie
1	41309917	rs72665698	1:41309917_T_G	G	T	1.78146e-19	1	chr1_40315479_42315479	0.00625362	susie
1	41310731	rs12751511	1:41310731_A_T	T	A	1.7344e-19	1	chr1_40315479_42315479	0.00640924	susie
1	41311527	rs34073585	1:41311527_T_C	C	T	1.97522e-19	1	chr1_40315479_42315479	0.00566313	susie
1	41311655	rs12756822	1:41311655_A_G	G	A	1.74687e-19	1	chr1_40315479_42315479	0.00637183	susie
1	41312317	rs12036554	1:41312317_T_G	G	T	1.35831e-19	1	chr1_40315479_42315479	0.00810948	susie
1	41312318	rs12036555	1:41312318_T_C	C	T	1.35831e-19	1	chr1_40315479_42315479	0.00810948	susie
1	41315479	rs1892419	1:41315479_T_C	C	T	3.82524e-20	1	chr1_40315479_42315479	0.0274144	susie
1	41315738	rs1892420	1:41315738_C_T	T	C	8.06163e-20	1	chr1_40315479_42315479	0.0133377	susie
1	41316322	rs28541673	1:41316322_A_G	G	A	1.0228e-19	1	chr1_40315479_42315479	0.0106139	susie
1	41316598	rs12724625	1:41316598_G_C	C	G	9.64827e-20	1	chr1_40315479_42315479	0.0112273	susie
1	41317109	rs12041352	1:41317109_T_G	G	T	9.5648e-20	1	chr1_40315479_42315479	0.0113224	susie
1	41317561	rs28566545	1:41317561_G_A	A	G	1.02542e-19	1	chr1_40315479_42315479	0.0105883	susie
1	41317880	rs16828067	1:41317880_A_G	G	A	1.02408e-19	1	chr1_40315479_42315479	0.010601	susie
1	41317931	rs16828071	1:41317931_G_A	A	G	9.96326e-20	1	chr1_40315479_42315479	0.0108851	susie
1	41318201	rs2363810	1:41318201_G_A	A	G	1.05994e-19	1	chr1_40315479_42315479	0.0102566	susie
1	41318793	rs67483852	1:41318793_C_T	T	C	1.10344e-19	1	chr1_40315479_42315479	0.00987038	susie
1	41319133	rs36015391	1:41319133_T_G	G	T	1.22352e-19	1	chr1_40315479_42315479	0.00893357	susie
1	41319299	rs28399806	1:41319299_C_T	T	C	9.7481e-20	1	chr1_40315479_42315479	0.0111102	susie
1	41319504	rs12047875	1:41319504_C_T	T	C	1.01076e-19	1	chr1_40315479_42315479	0.0107407	susie
1	41319773	rs35932978	1:41319773_A_C	C	A	1.06341e-19	1	chr1_40315479_42315479	0.0102243	susie
1	41321182	rs12042464	1:41321182_G_A	A	G	5.94624e-20	1	chr1_40315479_42315479	0.0179073	susie
1	41321235	rs35021924	1:41321235_A_G	G	A	9.05836e-20	1	chr1_40315479_42315479	0.0119253	susie
1	41322593	rs12043581	1:41322593_G_A	A	G	6.61587e-20	1	chr1_40315479_42315479	0.0161498	susie
1	41324875	rs67725805	1:41324875_C_CA	CA	C	5.61108e-20	1	chr1_40315479_42315479	0.0189266	susie
1	41325599	rs35592291	1:41325599_G_A	A	G	8.1097e-20	1	chr1_40315479_42315479	0.0132706	susie
1	41326193	rs2363811	1:41326193_A_G	G	A	7.47694e-20	1	chr1_40315479_42315479	0.0143524	susie
1	41326602	rs12026778	1:41326602_C_T	T	C	7.43735e-20	1	chr1_40315479_42315479	0.0144262	susie
1	41326851	rs4453028	1:41326851_G_A	A	G	7.98073e-20	1	chr1_40315479_42315479	0.0134767	susie
1	41327093	rs4406620	1:41327093_A_G	G	A	3.13682e-19	1	chr1_40315479_42315479	0.00363515	susie
1	41327686	rs35436312	1:41327686_G_A	A	G	9.32261e-20	1	chr1_40315479_42315479	0.0116074	susie
1	41327986	rs1316274	1:41327986_G_A	A	G	9.81151e-20	1	chr1_40315479_42315479	0.011048	susie
1	41328629	rs12037129	1:41328629_T_C	C	T	1.15146e-19	1	chr1_40315479_42315479	0.00946947	susie
1	41328731	rs17362424	1:41328731_G_T	T	G	1.52719e-19	1	chr1_40315479_42315479	0.00724	susie
1	41329101	rs72667608	1:41329101_A_G	G	A	1.12936e-19	1	chr1_40315479_42315479	0.00964936	susie
1	41329138	rs72667610	1:41329138_G_A	A	G	7.29199e-20	1	chr1_40315479_42315479	0.0147159	susie
1	41330592	rs35410722	1:41330592_C_T	T	C	1.04511e-19	1	chr1_40315479_42315479	0.0103969	susie
1	41331145	rs34539673	1:41331145_G_A	A	G	1.08337e-19	1	chr1_40315479_42315479	0.0100435	susie
1	41331911	rs12040046	1:41331911_A_G	G	A	1.19707e-19	1	chr1_40315479_42315479	0.00912518	susie
1	41332327	rs35690915	1:41332327_T_C	C	T	1.21233e-19	1	chr1_40315479_42315479	0.00901404	susie
1	41332597	rs12728217	1:41332597_C_T	T	C	1.21248e-19	1	chr1_40315479_42315479	0.00901277	susie
1	41332845	rs12752553	1:41332845_T_C	C	T	1.21489e-19	1	chr1_40315479_42315479	0.00899463	susie
1	41332881	rs34275311	1:41332881_AC_A	A	AC	1.43151e-19	1	chr1_40315479_42315479	0.00768209	susie
1	41333101	rs12732820	1:41333101_C_T	T	C	1.26356e-19	1	chr1_40315479_42315479	0.00866244	susie
1	41333939	rs12045184	1:41333939_G_A	A	G	9.42654e-20	1	chr1_40315479_42315479	0.0114897	susie
1	41334585	rs12724690	1:41334585_T_C	C	T	1.25706e-19	1	chr1_40315479_42315479	0.0087055	susie
1	41334802	rs35464028	1:41334802_T_G	G	T	1.29711e-19	1	chr1_40315479_42315479	0.0084462	susie
1	41335736	rs34152153	1:41335736_T_C	C	T	1.22881e-19	1	chr1_40315479_42315479	0.00889751	susie
1	41335776	rs36040148	1:41335776_T_C	C	T	1.23042e-19	1	chr1_40315479_42315479	0.00888633	susie
1	41335980	rs35807669	1:41335980_C_T	T	C	1.20476e-19	1	chr1_40315479_42315479	0.00906854	susie
1	41336240	rs12026404	1:41336240_C_A	A	C	1.15855e-19	1	chr1_40315479_42315479	0.00941629	susie
1	41336271	rs12047272	1:41336271_G_A	A	G	1.20468e-19	1	chr1_40315479_42315479	0.00906952	susie
1	41341856	rs12047161	1:41341856_G_T	T	G	1.53226e-19	1	chr1_40315479_42315479	0.00719253	susie
1	41343142	rs35713719	1:41343142_CT_C	C	CT	1.54747e-19	1	chr1_40315479_42315479	0.00712393	susie
1	41343300	rs12757611	1:41343300_G_A	A	G	1.36749e-19	1	chr1_40315479_42315479	0.00802503	susie
1	41343490	rs12028244	1:41343490_C_T	T	C	1.8456e-19	1	chr1_40315479_42315479	0.00601728	susie
1	41343640	rs12046670	1:41343640_T_G	G	T	1.00494e-19	1	chr1_40315479_42315479	0.010789	susie
1	41343805	rs12045979	1:41343805_A_G	G	A	2.31281e-19	1	chr1_40315479_42315479	0.004856	susie
1	41343968	rs12047439	1:41343968_T_A	A	T	2.96341e-19	1	chr1_40315479_42315479	0.00384361	susie
1	41348604	rs12048805	1:41348604_G_A	A	G	3.44553e-19	1	chr1_40315479_42315479	0.00333203	susie
1	41350647	rs12022655	1:41350647_G_T	T	G	4.2535e-19	1	chr1_40315479_42315479	0.002731	susie
1	41351014	rs35030637	1:41351014_C_T	T	C	3.44548e-19	1	chr1_40315479_42315479	0.00333002	susie
1	41352635	rs12032040	1:41352635_C_T	T	C	2.61567e-19	1	chr1_40315479_42315479	0.00432215	susie
1	41353004	rs6660265	1:41353004_T_C	C	T	3.63247e-19	1	chr1_40315479_42315479	0.00315852	susie
1	41355277	rs12024263	1:41355277_A_G	G	A	3.37638e-19	1	chr1_40315479_42315479	0.00338746	susie
1	43058928	rs17140052	1:43058928_T_C	C	T	3.59707e-09	1	chr1_42058928_44058928	0.436097	susie
1	43061008	rs34834225	1:43061008_G_A	A	G	4.03045e-09	1	chr1_42058928_44058928	0.309732	susie
1	43064204	rs11210780	1:43064204_G_T	T	G	2.28798e-08	1	chr1_42058928_44058928	0.0660594	susie
1	43088445	rs1098622	1:43088445_C_T	T	C	9.04902e-09	1	chr1_42058928_44058928	0.100365	susie
1	43097031	rs12759336	1:43097031_G_A	A	G	2.08605e-08	1	chr1_42058928_44058928	0.0471076	susie
1	102745063	rs1812682	1:102745063_A_T	T	A	6.72176e-10	1	chr1_101799408_103799408	0.0101385	susie
1	102748718	rs6577334	1:102748718_G_A	A	G	1.37586e-09	1	chr1_101799408_103799408	0.00523661	susie
1	102750407	rs9787064	1:102750407_T_C	C	T	7.38766e-10	1	chr1_101799408_103799408	0.00928001	susie
1	102751325	rs713162	1:102751325_G_A	A	G	1.1916e-09	1	chr1_101799408_103799408	0.00598179	susie
1	102752629	rs10735776	1:102752629_T_C	C	T	7.17593e-10	1	chr1_101799408_103799408	0.00953594	susie
1	102752657	rs10747431	1:102752657_T_C	C	T	7.30231e-10	1	chr1_101799408_103799408	0.00938154	susie
1	102753715	rs34891700	1:102753715_AC_A	A	AC	7.47975e-10	1	chr1_101799408_103799408	0.00917317	susie
1	102754372	rs61812153	1:102754372_C_T	T	C	7.53892e-10	1	chr1_101799408_103799408	0.00910589	susie
1	102755252	rs12136992	1:102755252_G_A	A	G	7.54159e-10	1	chr1_101799408_103799408	0.00910287	susie
1	102755988	rs12132471	1:102755988_G_A	A	G	8.20828e-10	1	chr1_101799408_103799408	0.00840981	susie
1	102760143	rs4908262	1:102760143_C_T	T	C	8.00391e-10	1	chr1_101799408_103799408	0.00861021	susie
1	102762465	rs1932341	1:102762465_T_C	C	T	9.14226e-10	1	chr1_101799408_103799408	0.00760502	susie
1	102763023	rs921416	1:102763023_C_T	T	C	7.68109e-10	1	chr1_101799408_103799408	0.00894287	susie
1	102766961	rs7521799	1:102766961_T_G	G	T	7.1022e-10	1	chr1_101799408_103799408	0.00962329	susie
1	102771373	rs148300162	1:102771373_CAT_C	C	CAT	7.76841e-10	1	chr1_101799408_103799408	0.00884894	susie
1	102772855	rs12144719	1:102772855_G_A	A	G	9.39768e-10	1	chr1_101799408_103799408	0.00740945	susie
1	102773126	rs62995062	1:102773126_C_A	A	C	1.09328e-09	1	chr1_101799408_103799408	0.0064353	susie
1	102773127	rs61812156	1:102773127_A_T	T	A	1.10489e-09	1	chr1_101799408_103799408	0.00637254	susie
1	102774795	rs12406439	1:102774795_C_T	T	C	9.40929e-10	1	chr1_101799408_103799408	0.00740074	susie
1	102776242	rs12410008	1:102776242_G_A	A	G	9.89739e-10	1	chr1_101799408_103799408	0.00706058	susie
1	102778213	rs7540247	1:102778213_T_A	A	T	9.49248e-10	1	chr1_101799408_103799408	0.00734057	susie
1	102778786	rs11164600	1:102778786_T_C	C	T	9.49092e-10	1	chr1_101799408_103799408	0.00734168	susie
1	102781741	rs4381210	1:102781741_C_T	T	C	1.11702e-09	1	chr1_101799408_103799408	0.00630948	susie
1	102783422	rs11164603	1:102783422_A_T	T	A	1.00792e-09	1	chr1_101799408_103799408	0.00694195	susie
1	102783627	rs10874654	1:102783627_C_T	T	C	9.86347e-10	1	chr1_101799408_103799408	0.00708302	susie
1	102785450	rs10782904	1:102785450_G_A	A	G	1.05312e-09	1	chr1_101799408_103799408	0.00666441	susie
1	102785739	rs10782905	1:102785739_G_C	C	G	1.05157e-09	1	chr1_101799408_103799408	0.00667347	susie
1	102787929	rs11164604	1:102787929_C_T	T	C	1.1447e-09	1	chr1_101799408_103799408	0.00616755	susie
1	102789190	rs35290119	1:102789190_GAAGT_G	G	GAAGT	8.93051e-10	1	chr1_101799408_103799408	0.00777003	susie
1	102789747	rs1451029	1:102789747_T_C	C	T	1.00908e-09	1	chr1_101799408_103799408	0.00693431	susie
1	102790131	rs12129229	1:102790131_A_G	G	A	9.43706e-10	1	chr1_101799408_103799408	0.00738024	susie
1	102790851	rs34213081	1:102790851_AAT_A	A	AAT	1.26488e-09	1	chr1_101799408_103799408	0.00562255	susie
1	102793953	rs1551105	1:102793953_G_T	T	G	1.12504e-09	1	chr1_101799408_103799408	0.00626768	susie
1	102799408	rs4590689	1:102799408_G_A	A	G	1.32072e-10	1	chr1_101799408_103799408	0.0469976	susie
1	102806515	rs79367205	1:102806515_G_T	T	G	2.03729e-10	1	chr1_101799408_103799408	0.0311655	susie
1	102806868	rs112510995	1:102806868_T_C	C	T	2.5092e-10	1	chr1_101799408_103799408	0.0255864	susie
1	102807589	rs34532331	1:102807589_TC_T	T	TC	1.5737e-10	1	chr1_101799408_103799408	0.0398062	susie
1	102808526	rs34310235	1:102808526_T_C	C	T	1.98863e-10	1	chr1_101799408_103799408	0.031886	susie
1	102813154	rs1451042	1:102813154_T_C	C	T	2.30079e-10	1	chr1_101799408_103799408	0.0277755	susie
1	102813345	rs1451043	1:102813345_A_T	T	A	1.87885e-10	1	chr1_101799408_103799408	0.0336474	susie
1	102819727	rs7513722	1:102819727_T_C	C	T	1.85904e-10	1	chr1_101799408_103799408	0.0339851	susie
1	102821092	rs11164616	1:102821092_T_C	C	T	2.05373e-10	1	chr1_101799408_103799408	0.0309263	susie
1	102827704	rs56922544	1:102827704_C_T	T	C	2.04473e-10	1	chr1_101799408_103799408	0.0310574	susie
1	102831687	rs36197812	1:102831687_AC_A	A	AC	2.25187e-10	1	chr1_101799408_103799408	0.0283474	susie
1	102834188	rs1839632	1:102834188_C_G	G	C	2.93025e-10	1	chr1_101799408_103799408	0.0220971	susie
1	102844306	rs10782909	1:102844306_A_C	C	A	2.0645e-10	1	chr1_101799408_103799408	0.0307934	susie
1	102844633	rs1599703	1:102844633_T_C	C	T	2.07954e-10	1	chr1_101799408_103799408	0.0305825	susie
1	102846359	rs1599706	1:102846359_C_T	T	C	2.0565e-10	1	chr1_101799408_103799408	0.0309069	susie
1	102851530	rs10782910	1:102851530_C_T	T	C	1.92565e-10	1	chr1_101799408_103799408	0.0328919	susie
1	102853417	rs2376259	1:102853417_T_G	G	T	1.93724e-10	1	chr1_101799408_103799408	0.0327067	susie
1	102854348	rs2086014	1:102854348_G_A	A	G	2.27998e-10	1	chr1_101799408_103799408	0.0280376	susie
1	102855191	rs10430072	1:102855191_G_C	C	G	2.36278e-10	1	chr1_101799408_103799408	0.027107	susie
1	102858976	rs10874660	1:102858976_C_A	A	C	3.10863e-10	1	chr1_101799408_103799408	0.0209188	susie
1	102860218	rs12404334	1:102860218_T_C	C	T	2.57741e-10	1	chr1_101799408_103799408	0.0249672	susie
1	102863373	rs10874661	1:102863373_G_T	T	G	2.91875e-10	1	chr1_101799408_103799408	0.0222016	susie
1	102865221	rs2616003	1:102865221_C_G	G	C	8.86681e-10	1	chr1_101799408_103799408	0.00746389	susie
1	102869580	rs12133652	1:102869580_A_G	G	A	3.23451e-10	1	chr1_101799408_103799408	0.0201543	susie
1	102874957	rs1318755	1:102874957_G_A	A	G	3.61136e-10	1	chr1_101799408_103799408	0.0181723	susie
1	182997201	rs35278448	1:182997201_AT_A	A	AT	4.0164e-12	1	chr1_182045122_184045122	0.0124759	susie
1	183001090	rs4285667	1:183001090_T_A	A	T	4.69581e-12	1	chr1_182045122_184045122	0.0108965	susie
1	183002830	rs10797801	1:183002830_G_T	T	G	1.46047e-12	1	chr1_182045122_184045122	0.0326752	susie
1	183005967	rs9943067	1:183005967_C_T	T	C	1.96925e-12	1	chr1_182045122_184045122	0.0245403	susie
1	183010242	rs61808068	1:183010242_T_A	A	T	2.08299e-12	1	chr1_182045122_184045122	0.0236329	susie
1	183010411	rs12138049	1:183010411_C_T	T	C	2.82653e-12	1	chr1_182045122_184045122	0.0176604	susie
1	183010425	rs12138053	1:183010425_C_T	T	C	1.96205e-12	1	chr1_182045122_184045122	0.0250204	susie
1	183011137	rs12077201	1:183011137_A_G	G	A	2.22813e-12	1	chr1_182045122_184045122	0.0221606	susie
1	183013013	rs4350171	1:183013013_C_T	T	C	2.12959e-12	1	chr1_182045122_184045122	0.0231391	susie
1	183014261	rs6673768	1:183014261_G_T	T	G	1.96063e-12	1	chr1_182045122_184045122	0.0250402	susie
1	183017630	rs6424881	1:183017630_C_T	T	C	2.90064e-12	1	chr1_182045122_184045122	0.0172305	susie
1	183018917	rs11588675	1:183018917_C_T	T	C	1.48527e-12	1	chr1_182045122_184045122	0.0321606	susie
1	183021037	rs12143211	1:183021037_C_G	G	C	1.85881e-12	1	chr1_182045122_184045122	0.0263436	susie
1	183028151	rs34099733	1:183028151_CCT_C	C	CCT	4.11982e-12	1	chr1_182045122_184045122	0.0123271	susie
1	183029242	rs10911200	1:183029242_T_C	C	T	3.44958e-12	1	chr1_182045122_184045122	0.0146014	susie
1	183033504	rs6678517	1:183033504_A_G	G	A	1.99464e-12	1	chr1_182045122_184045122	0.0242475	susie
1	183035199	rs4129858	1:183035199_A_G	G	A	2.25356e-12	1	chr1_182045122_184045122	0.0215847	susie
1	183036363	rs9699754	1:183036363_G_T	T	G	3.20267e-12	1	chr1_182045122_184045122	0.0156722	susie
1	183036993	rs4409613	1:183036993_C_G	G	C	3.79074e-12	1	chr1_182045122_184045122	0.0133522	susie
1	183038126	rs7415796	1:183038126_C_G	G	C	3.05666e-12	1	chr1_182045122_184045122	0.0163814	susie
1	183038306	rs4396114	1:183038306_C_T	T	C	3.38876e-12	1	chr1_182045122_184045122	0.0148514	susie
1	183039015	rs12043805	1:183039015_T_A	A	T	3.15683e-12	1	chr1_182045122_184045122	0.015886	susie
1	183040142	rs10911205	1:183040142_C_A	A	C	3.60043e-12	1	chr1_182045122_184045122	0.0140172	susie
1	183044537	rs4366285	1:183044537_T_G	G	T	3.18675e-12	1	chr1_182045122_184045122	0.0157441	susie
1	183045013	rs12144261	1:183045013_A_G	G	A	3.72511e-12	1	chr1_182045122_184045122	0.0135719	susie
1	183045122	chr1:183045122_G_GT	1:183045122_G_GT	GT	G	1.23067e-12	1	chr1_182045122_184045122	0.0384485	susie
1	183048088	rs12022720	1:183048088_A_G	G	A	3.96737e-12	1	chr1_182045122_184045122	0.0127854	susie
1	183049825	chr1:183049825_CA_C	1:183049825_CA_C	C	CA	2.53756e-12	1	chr1_182045122_184045122	0.0192836	susie
1	183050750	rs28533496	1:183050750_G_T	T	G	2.97052e-12	1	chr1_182045122_184045122	0.0168352	susie
1	183053164	rs10911211	1:183053164_A_T	T	A	3.11637e-12	1	chr1_182045122_184045122	0.0160826	susie
1	183054501	rs11590958	1:183054501_T_C	C	T	3.35461e-12	1	chr1_182045122_184045122	0.0149932	susie
1	183055053	rs10797824	1:183055053_A_G	G	A	2.09392e-12	1	chr1_182045122_184045122	0.0231561	susie
1	183056420	rs4546885	1:183056420_G_C	C	G	7.61947e-12	1	chr1_182045122_184045122	0.00688934	susie
1	183059295	rs10797828	1:183059295_G_A	A	G	3.08195e-12	1	chr1_182045122_184045122	0.0162513	susie
1	183062121	rs12738377	1:183062121_C_T	T	C	3.21147e-12	1	chr1_182045122_184045122	0.0156297	susie
1	183067749	rs10911218	1:183067749_C_T	T	C	2.90948e-12	1	chr1_182045122_184045122	0.0171695	susie
1	183068560	rs6424883	1:183068560_T_C	C	T	2.92043e-12	1	chr1_182045122_184045122	0.0171079	susie
1	183070563	rs12563494	1:183070563_G_A	A	G	2.91783e-12	1	chr1_182045122_184045122	0.0171227	susie
1	183071380	rs35812254	1:183071380_AG_A	A	AG	2.9707e-12	1	chr1_182045122_184045122	0.016832	susie
1	183073396	rs12120747	1:183073396_G_A	A	G	3.2372e-12	1	chr1_182045122_184045122	0.0155113	susie
1	183077126	rs10752893	1:183077126_C_T	T	C	2.94705e-12	1	chr1_182045122_184045122	0.0169608	susie
1	183080657	rs10911228	1:183080657_T_C	C	T	2.83178e-12	1	chr1_182045122_184045122	0.0176165	susie
1	183082386	rs34721094	1:183082386_T_C	C	T	2.16275e-12	1	chr1_182045122_184045122	0.0227828	susie
1	183082945	rs12739316	1:183082945_G_A	A	G	1.69946e-12	1	chr1_182045122_184045122	0.0282632	susie
1	183083398	rs10911232	1:183083398_C_T	T	C	2.678e-12	1	chr1_182045122_184045122	0.0185814	susie
1	183085728	rs12066082	1:183085728_G_C	C	G	2.56422e-12	1	chr1_182045122_184045122	0.0193675	susie
1	183086515	rs35504590	1:183086515_ATTGT_A	A	ATTGT	2.74295e-12	1	chr1_182045122_184045122	0.018162	susie
1	183087087	rs8179460	1:183087087_T_C	C	T	1.68508e-12	1	chr1_182045122_184045122	0.0284927	susie
1	183090008	rs6674729	1:183090008_C_T	T	C	2.00569e-12	1	chr1_182045122_184045122	0.0244838	susie
1	183112059	rs10911251	1:183112059_A_C	C	A	4.68917e-12	1	chr1_182045122_184045122	0.0106918	susie
1	183134878	rs2296299	1:183134878_G_A	A	G	6.52258e-12	1	chr1_182045122_184045122	0.00782386	susie
1	213933665	rs74454622	1:213933665_C_T	T	C	5.72674e-06	1	chr1_212976825_214976825	0.446885	susie
1	213937370	rs80256218	1:213937370_C_T	T	C	5.09584e-06	1	chr1_212976825_214976825	0.548678	susie
1	213973733	rs77354382	1:213973733_A_G	G	A	4.70795e-11	2	chr1_212976825_214976825	0.365148	susie
1	213976825	rs189820058	1:213976825_C_T	T	C	2.69707e-11	2	chr1_212976825_214976825	0.597245	susie
1	213982822	rs9970073	1:213982822_G_A	A	G	3.37671e-07	3	chr1_212976825_214976825	0.0302151	susie
1	213983171	rs340879	1:213983171_T_C	C	T	2.20002e-07	3	chr1_212976825_214976825	0.0508244	susie
1	213983517	rs235924	1:213983517_T_C	C	T	7.26441e-08	3	chr1_212976825_214976825	0.438949	susie
1	213983706	rs340878	1:213983706_G_C	C	G	7.0296e-08	3	chr1_212976825_214976825	0.450904	susie
1	227031711	rs12407545	1:227031711_C_T	T	C	6.32226e-09	1	chr1_226236245_228236245	0.00105559	susie
1	227041140	chr1:227041140_C_CA	1:227041140_C_CA	CA	C	5.591e-09	1	chr1_226236245_228236245	0.00118575	susie
1	227043654	rs11808186	1:227043654_C_A	A	C	6.53234e-09	1	chr1_226236245_228236245	0.00102346	susie
1	227044414	rs58532064	1:227044414_T_G	G	T	6.5212e-09	1	chr1_226236245_228236245	0.00102511	susie
1	227045796	rs73089755	1:227045796_A_G	G	A	6.4992e-09	1	chr1_226236245_228236245	0.00102839	susie
1	227045911	rs73089760	1:227045911_A_T	T	A	6.49758e-09	1	chr1_226236245_228236245	0.00102864	susie
1	227048315	rs16846872	1:227048315_T_C	C	T	6.28036e-09	1	chr1_226236245_228236245	0.00106226	susie
1	227048347	rs16846874	1:227048347_T_C	C	T	6.46757e-09	1	chr1_226236245_228236245	0.00103315	susie
1	227048369	rs16846877	1:227048369_G_A	A	G	6.46457e-09	1	chr1_226236245_228236245	0.0010336	susie
1	227049666	rs73089770	1:227049666_A_G	G	A	6.45146e-09	1	chr1_226236245_228236245	0.00103559	susie
1	227050185	rs17851754	1:227050185_A_G	G	A	6.44294e-09	1	chr1_226236245_228236245	0.00103688	susie
1	227051128	rs73091738	1:227051128_T_C	C	T	6.41478e-09	1	chr1_226236245_228236245	0.00104119	susie
1	227055507	rs73091740	1:227055507_T_A	A	T	5.98606e-09	1	chr1_226236245_228236245	0.00111159	susie
1	227055722	rs73091742	1:227055722_A_G	G	A	6.29693e-09	1	chr1_226236245_228236245	0.00105961	susie
1	227056795	rs6696794	1:227056795_A_G	G	A	6.29896e-09	1	chr1_226236245_228236245	0.00105929	susie
1	227057139	rs1320493	1:227057139_T_G	G	T	6.24621e-09	1	chr1_226236245_228236245	0.00106775	susie
1	227057607	rs2150873	1:227057607_T_C	C	T	6.21092e-09	1	chr1_226236245_228236245	0.00107349	susie
1	227057842	rs2183837	1:227057842_C_A	A	C	6.14484e-09	1	chr1_226236245_228236245	0.0010844	susie
1	227057860	rs73091755	1:227057860_T_G	G	T	6.13188e-09	1	chr1_226236245_228236245	0.00108657	susie
1	227058358	rs73091759	1:227058358_C_A	A	C	6.10319e-09	1	chr1_226236245_228236245	0.0010914	susie
1	227059315	rs10495266	1:227059315_G_C	C	G	6.03636e-09	1	chr1_226236245_228236245	0.00110283	susie
1	227059814	rs73091761	1:227059814_A_C	C	A	6.02478e-09	1	chr1_226236245_228236245	0.00110483	susie
1	227063108	rs16846908	1:227063108_T_C	C	T	5.94722e-09	1	chr1_226236245_228236245	0.00111846	susie
1	227064100	rs16846910	1:227064100_G_C	C	G	5.9496e-09	1	chr1_226236245_228236245	0.00111803	susie
1	227064298	rs16846911	1:227064298_T_G	G	T	5.94325e-09	1	chr1_226236245_228236245	0.00111916	susie
1	227066106	rs73091774	1:227066106_T_C	C	T	5.92382e-09	1	chr1_226236245_228236245	0.00112264	susie
1	227066367	rs60979561	1:227066367_T_C	C	T	5.79109e-09	1	chr1_226236245_228236245	0.00114696	susie
1	227069465	rs74140276	1:227069465_A_C	C	A	5.88063e-09	1	chr1_226236245_228236245	0.00113043	susie
1	227074613	rs1888831	1:227074613_T_C	C	T	5.8395e-09	1	chr1_226236245_228236245	0.00113796	susie
1	227074880	rs16846972	1:227074880_G_A	A	G	5.83908e-09	1	chr1_226236245_228236245	0.00113804	susie
1	227075661	rs16846985	1:227075661_A_G	G	A	5.82985e-09	1	chr1_226236245_228236245	0.00113975	susie
1	227078412	rs16847014	1:227078412_G_A	A	G	3.81498e-09	1	chr1_226236245_228236245	0.00170245	susie
1	227078741	rs73093463	1:227078741_T_C	C	T	5.73121e-09	1	chr1_226236245_228236245	0.00115829	susie
1	227080557	rs12410337	1:227080557_T_C	C	T	5.83013e-09	1	chr1_226236245_228236245	0.00113969	susie
1	227081881	rs12410460	1:227081881_A_C	C	A	5.83013e-09	1	chr1_226236245_228236245	0.00113969	susie
1	227082166	rs12411017	1:227082166_T_C	C	T	6.01018e-09	1	chr1_226236245_228236245	0.00110737	susie
1	227082486	rs112787790	1:227082486_G_A	A	G	5.83013e-09	1	chr1_226236245_228236245	0.00113969	susie
1	227082607	rs144473177	1:227082607_C_T	T	C	6.77776e-09	1	chr1_226236245_228236245	0.000988373	susie
1	227083213	rs11799413	1:227083213_T_C	C	T	5.88613e-09	1	chr1_226236245_228236245	0.00112943	susie
1	227083281	rs60238989	1:227083281_A_T	T	A	5.95458e-09	1	chr1_226236245_228236245	0.00111715	susie
1	227083683	rs16847035	1:227083683_T_C	C	T	5.83013e-09	1	chr1_226236245_228236245	0.00113969	susie
1	227084826	rs73093495	1:227084826_G_C	C	G	5.83013e-09	1	chr1_226236245_228236245	0.00113969	susie
1	227091198	rs4551563	1:227091198_G_A	A	G	6.48101e-09	1	chr1_226236245_228236245	0.00103112	susie
1	227092442	rs6701743	1:227092442_T_C	C	T	5.83013e-09	1	chr1_226236245_228236245	0.00113969	susie
1	227096464	rs1513600	1:227096464_A_G	G	A	5.83013e-09	1	chr1_226236245_228236245	0.00113969	susie
1	227099926	rs12403391	1:227099926_T_C	C	T	5.80413e-09	1	chr1_226236245_228236245	0.00114452	susie
1	227100186	rs12404494	1:227100186_G_C	C	G	5.80209e-09	1	chr1_226236245_228236245	0.0011449	susie
1	227100870	rs11806820	1:227100870_C_T	T	C	5.83013e-09	1	chr1_226236245_228236245	0.00113969	susie
1	227101412	rs35736619	1:227101412_AT_A	A	AT	5.83013e-09	1	chr1_226236245_228236245	0.00113969	susie
1	227102810	rs113820132	1:227102810_GAATT_G	G	GAATT	5.84121e-09	1	chr1_226236245_228236245	0.00113765	susie
1	227103286	rs73099023	1:227103286_C_A	A	C	5.83013e-09	1	chr1_226236245_228236245	0.00113969	susie
1	227104059	rs73099026	1:227104059_T_C	C	T	5.886e-09	1	chr1_226236245_228236245	0.00112946	susie
1	227104252	rs16847098	1:227104252_C_T	T	C	6.39631e-09	1	chr1_226236245_228236245	0.00104403	susie
1	227104699	rs60291100	1:227104699_C_A	A	C	5.83179e-09	1	chr1_226236245_228236245	0.00113939	susie
1	227107337	rs12405122	1:227107337_G_A	A	G	6.45838e-09	1	chr1_226236245_228236245	0.00103454	susie
1	227108923	rs12404416	1:227108923_A_G	G	A	6.38413e-09	1	chr1_226236245_228236245	0.00104592	susie
1	227109714	rs60530309	1:227109714_TTTTA_T	T	TTTTA	6.48183e-09	1	chr1_226236245_228236245	0.001031	susie
1	227110906	rs73100804	1:227110906_G_C	C	G	5.83013e-09	1	chr1_226236245_228236245	0.00113969	susie
1	227114213	rs73100814	1:227114213_C_G	G	C	6.38413e-09	1	chr1_226236245_228236245	0.00104592	susie
1	227114918	rs143392540	1:227114918_A_ACTTAAG	ACTTAAG	A	6.54447e-09	1	chr1_226236245_228236245	0.00102166	susie
1	227117162	rs12405878	1:227117162_T_C	C	T	5.83302e-09	1	chr1_226236245_228236245	0.00113916	susie
1	227117735	rs150784382	1:227117735_A_AT	AT	A	5.91622e-09	1	chr1_226236245_228236245	0.001124	susie
1	227118267	rs57513303	1:227118267_C_T	T	C	6.02332e-09	1	chr1_226236245_228236245	0.00110508	susie
1	227123609	rs10495258	1:227123609_C_T	T	C	5.62956e-09	1	chr1_226236245_228236245	0.00117807	susie
1	227124863	rs60641481	1:227124863_G_T	T	G	5.62332e-09	1	chr1_226236245_228236245	0.00117931	susie
1	227125661	rs2090009	1:227125661_G_A	A	G	6.43748e-09	1	chr1_226236245_228236245	0.00103772	susie
1	227127707	rs12408437	1:227127707_G_C	C	G	5.57948e-09	1	chr1_226236245_228236245	0.00118807	susie
1	227132973	rs183801039	1:227132973_G_A	A	G	3.07114e-09	1	chr1_226236245_228236245	0.00209047	susie
1	227134834	rs73100852	1:227134834_T_A	A	T	3.605e-09	1	chr1_226236245_228236245	0.00179617	susie
1	227134975	rs73102915	1:227134975_T_C	C	T	5.92841e-09	1	chr1_226236245_228236245	0.00112181	susie
1	227135615	rs111510118	1:227135615_G_A	A	G	6.29382e-09	1	chr1_226236245_228236245	0.00106011	susie
1	227136068	rs111904726	1:227136068_CAGAA_C	C	CAGAA	5.45957e-09	1	chr1_226236245_228236245	0.00121274	susie
1	227137112	rs73102920	1:227137112_T_C	C	T	5.98523e-09	1	chr1_226236245_228236245	0.00111174	susie
1	227141343	rs73102930	1:227141343_A_C	C	A	5.59829e-09	1	chr1_226236245_228236245	0.00118429	susie
1	227142069	rs12409816	1:227142069_G_A	A	G	5.22493e-09	1	chr1_226236245_228236245	0.00126421	susie
1	227142575	rs75350334	1:227142575_C_T	T	C	4.10254e-09	1	chr1_226236245_228236245	0.00158929	susie
1	227143250	rs73102936	1:227143250_T_C	C	T	6.13883e-09	1	chr1_226236245_228236245	0.00108541	susie
1	227144528	rs6675383	1:227144528_T_C	C	T	3.39674e-09	1	chr1_226236245_228236245	0.00190025	susie
1	227144842	rs56834719	1:227144842_G_C	C	G	6.01949e-09	1	chr1_226236245_228236245	0.00110575	susie
1	227145440	rs60079575	1:227145440_T_C	C	T	6.10097e-09	1	chr1_226236245_228236245	0.00109178	susie
1	227152259	rs60866629	1:227152259_T_C	C	T	6.48013e-09	1	chr1_226236245_228236245	0.00103125	susie
1	227154645	rs1877622	1:227154645_G_A	A	G	5.79722e-09	1	chr1_226236245_228236245	0.00114581	susie
1	227156764	rs73086746	1:227156764_T_C	C	T	5.68988e-09	1	chr1_226236245_228236245	0.00116625	susie
1	227157634	rs73086752	1:227157634_T_C	C	T	5.37031e-09	1	chr1_226236245_228236245	0.0012318	susie
1	227160425	rs11800062	1:227160425_T_C	C	T	6.06303e-09	1	chr1_226236245_228236245	0.00109824	susie
1	227161849	rs74143321	1:227161849_A_T	T	A	6.18337e-09	1	chr1_226236245_228236245	0.00107801	susie
1	227162713	rs73086775	1:227162713_G_A	A	G	6.18271e-09	1	chr1_226236245_228236245	0.00107812	susie
1	227168699	rs113641364	1:227168699_G_A	A	G	1.36626e-09	1	chr1_226236245_228236245	0.0045027	susie
1	227168897	rs73088658	1:227168897_C_T	T	C	1.44425e-09	1	chr1_226236245_228236245	0.00427193	susie
1	227169100	rs113509211	1:227169100_T_C	C	T	2.20237e-09	1	chr1_226236245_228236245	0.00286419	susie
1	227169869	rs1513603	1:227169869_A_T	T	A	1.45428e-09	1	chr1_226236245_228236245	0.00424399	susie
1	227170466	rs34012294	1:227170466_A_AAG	AAG	A	1.19578e-09	1	chr1_226236245_228236245	0.00510901	susie
1	227171211	rs11803761	1:227171211_G_A	A	G	1.57109e-09	1	chr1_226236245_228236245	0.00394438	susie
1	227173552	rs34400564	1:227173552_C_G	G	C	9.04614e-10	1	chr1_226236245_228236245	0.00665633	susie
1	227176264	rs11806937	1:227176264_C_T	T	C	1.74165e-09	1	chr1_226236245_228236245	0.00357739	susie
1	227176617	rs147522158	1:227176617_CTATT_C	C	CTATT	2.72801e-09	1	chr1_226236245_228236245	0.00233865	susie
1	227178925	rs59116340	1:227178925_A_T	T	A	1.52771e-09	1	chr1_226236245_228236245	0.00405043	susie
1	227178990	rs61522132	1:227178990_C_A	A	C	1.52771e-09	1	chr1_226236245_228236245	0.00405043	susie
1	227181930	rs78912740	1:227181930_C_T	T	C	1.984e-09	1	chr1_226236245_228236245	0.00316198	susie
1	227182627	rs79087215	1:227182627_C_A	A	C	1.984e-09	1	chr1_226236245_228236245	0.00316198	susie
1	227183052	rs11805298	1:227183052_T_C	C	T	1.34224e-09	1	chr1_226236245_228236245	0.00457903	susie
1	227183555	rs7534286	1:227183555_C_T	T	C	1.76947e-09	1	chr1_226236245_228236245	0.00352407	susie
1	227183905	rs7539037	1:227183905_A_G	G	A	1.34076e-09	1	chr1_226236245_228236245	0.00458383	susie
1	227184391	chr1:227184391_G_GT	1:227184391_G_GT	GT	G	1.15856e-09	1	chr1_226236245_228236245	0.00526448	susie
1	227184791	rs73090612	1:227184791_G_C	C	G	1.51651e-09	1	chr1_226236245_228236245	0.00407877	susie
1	227185620	rs112566151	1:227185620_G_A	A	G	1.97938e-09	1	chr1_226236245_228236245	0.00316898	susie
1	227186601	rs7535010	1:227186601_G_A	A	G	1.79675e-09	1	chr1_226236245_228236245	0.00347336	susie
1	227190624	rs7539750	1:227190624_C_T	T	C	1.50601e-09	1	chr1_226236245_228236245	0.00410573	susie
1	227193355	rs112779011	1:227193355_C_T	T	C	3.16612e-09	1	chr1_226236245_228236245	0.00203105	susie
1	227198807	rs113923498	1:227198807_T_C	C	T	2.20332e-09	1	chr1_226236245_228236245	0.00286302	susie
1	227200407	rs112554566	1:227200407_G_A	A	G	1.34819e-09	1	chr1_226236245_228236245	0.00455989	susie
1	227200527	chr1:227200527_AT_A	1:227200527_AT_A	A	AT	1.25707e-09	1	chr1_226236245_228236245	0.00487258	susie
1	227202109	rs12408913	1:227202109_A_C	C	A	2.06655e-09	1	chr1_226236245_228236245	0.00304221	susie
1	227202224	rs7544923	1:227202224_C_T	T	C	1.33827e-09	1	chr1_226236245_228236245	0.0045919	susie
1	227202506	rs78834956	1:227202506_A_G	G	A	2.0307e-09	1	chr1_226236245_228236245	0.00309305	susie
1	227204008	rs59859849	1:227204008_A_G	G	A	1.39336e-09	1	chr1_226236245_228236245	0.00441968	susie
1	227204867	rs1513602	1:227204867_T_C	C	T	1.3242e-09	1	chr1_226236245_228236245	0.00463814	susie
1	227204995	rs372308799	1:227204995_G_A	A	G	2.22588e-09	1	chr1_226236245_228236245	0.00283553	susie
1	227205076	rs142893535	1:227205076_T_A	A	T	1.8271e-09	1	chr1_226236245_228236245	0.00341867	susie
1	227206258	rs11808928	1:227206258_T_C	C	T	1.47537e-09	1	chr1_226236245_228236245	0.00418648	susie
1	227210857	rs79896696	1:227210857_T_G	G	T	2.01243e-09	1	chr1_226236245_228236245	0.00311966	susie
1	227211593	rs79798419	1:227211593_T_A	A	T	2.01096e-09	1	chr1_226236245_228236245	0.00312181	susie
1	227211778	rs73094351	1:227211778_G_A	A	G	1.35843e-09	1	chr1_226236245_228236245	0.00452729	susie
1	227214359	rs12402456	1:227214359_G_A	A	G	1.33427e-09	1	chr1_226236245_228236245	0.00460497	susie
1	227215758	rs72017334	1:227215758_TTAAC_T	T	TTAAC	1.2012e-09	1	chr1_226236245_228236245	0.00508715	susie
1	227217137	rs17613166	1:227217137_A_G	G	A	1.61346e-09	1	chr1_226236245_228236245	0.00384616	susie
1	227218522	rs11803590	1:227218522_C_T	T	C	1.16388e-09	1	chr1_226236245_228236245	0.00524166	susie
1	227219234	rs41270149	1:227219234_G_T	T	G	1.18373e-09	1	chr1_226236245_228236245	0.0051583	susie
1	227220376	rs140541723	1:227220376_T_A	A	T	1.64612e-09	1	chr1_226236245_228236245	0.00377382	susie
1	227220438	rs57276421	1:227220438_T_A	A	T	1.11229e-09	1	chr1_226236245_228236245	0.00547186	susie
1	227222162	rs11801994	1:227222162_G_A	A	G	1.04802e-09	1	chr1_226236245_228236245	0.00578948	susie
1	227222519	chr1:227222519_C_CA	1:227222519_C_CA	CA	C	1.49653e-09	1	chr1_226236245_228236245	0.00413036	susie
1	227225033	rs75558005	1:227225033_T_C	C	T	1.10338e-09	1	chr1_226236245_228236245	0.00551375	susie
1	227226295	rs76346861	1:227226295_T_C	C	T	1.73237e-09	1	chr1_226236245_228236245	0.00359554	susie
1	227226466	rs78502410	1:227226466_C_G	G	C	1.722e-09	1	chr1_226236245_228236245	0.00361606	susie
1	227226475	rs75377233	1:227226475_G_C	C	G	1.73721e-09	1	chr1_226236245_228236245	0.00358605	susie
1	227227500	rs79369385	1:227227500_A_C	C	A	1.722e-09	1	chr1_226236245_228236245	0.00361606	susie
1	227227572	rs60235610	1:227227572_G_C	C	G	1.16961e-09	1	chr1_226236245_228236245	0.00521731	susie
1	227228074	rs76398027	1:227228074_G_A	A	G	2.02954e-09	1	chr1_226236245_228236245	0.00309473	susie
1	227228498	rs75317518	1:227228498_A_T	T	A	1.70456e-09	1	chr1_226236245_228236245	0.0036511	susie
1	227230574	rs73094393	1:227230574_T_G	G	T	1.12258e-09	1	chr1_226236245_228236245	0.00542432	susie
1	227230867	rs150907947	1:227230867_C_T	T	C	1.47016e-09	1	chr1_226236245_228236245	0.00420054	susie
1	227230914	rs113782692	1:227230914_G_A	A	G	1.6826e-09	1	chr1_226236245_228236245	0.00369623	susie
1	227231311	rs12403650	1:227231311_A_G	G	A	1.66262e-09	1	chr1_226236245_228236245	0.00373832	susie
1	227231451	rs188690642	1:227231451_A_T	T	A	1.12408e-09	1	chr1_226236245_228236245	0.00541744	susie
1	227231883	rs149915772	1:227231883_A_G	G	A	1.66384e-09	1	chr1_226236245_228236245	0.00373572	susie
1	227233370	rs73094400	1:227233370_T_G	G	T	1.33279e-09	1	chr1_226236245_228236245	0.0046098	susie
1	227233793	rs111365023	1:227233793_C_T	T	C	1.33743e-09	1	chr1_226236245_228236245	0.00459465	susie
1	227234665	rs16847492	1:227234665_C_T	T	C	1.13259e-09	1	chr1_226236245_228236245	0.00537884	susie
1	227235576	rs7545775	1:227235576_G_C	C	G	1.03245e-09	1	chr1_226236245_228236245	0.00587224	susie
1	227236245	rs74140145	1:227236245_C_T	T	C	6.63818e-11	1	chr1_226236245_228236245	0.0795149	susie
1	227236964	rs113286001	1:227236964_G_C	C	G	1.5571e-09	1	chr1_226236245_228236245	0.00397795	susie
1	227237035	rs77510649	1:227237035_C_A	A	C	1.12942e-09	1	chr1_226236245_228236245	0.00539314	susie
1	227238074	rs73096317	1:227238074_G_A	A	G	1.2229e-09	1	chr1_226236245_228236245	0.00500154	susie
1	227238504	rs7519099	1:227238504_C_T	T	C	1.07283e-09	1	chr1_226236245_228236245	0.00566247	susie
1	227239012	rs77208011	1:227239012_T_C	C	T	1.57806e-09	1	chr1_226236245_228236245	0.00392787	susie
1	227240605	rs60958272	1:227240605_T_C	C	T	1.12393e-09	1	chr1_226236245_228236245	0.00541812	susie
1	227241277	rs79270577	1:227241277_A_T	T	A	1.66466e-09	1	chr1_226236245_228236245	0.00373396	susie
1	227243041	rs12403986	1:227243041_A_G	G	A	9.82612e-10	1	chr1_226236245_228236245	0.00615428	susie
1	227247138	rs113211748	1:227247138_T_C	C	T	1.43863e-09	1	chr1_226236245_228236245	0.00428774	susie
1	227247790	rs10916109	1:227247790_G_A	A	G	1.14065e-09	1	chr1_226236245_228236245	0.0053428	susie
1	227248148	rs79871386	1:227248148_G_C	C	G	1.69034e-09	1	chr1_226236245_228236245	0.00368019	susie
1	227248439	rs111387189	1:227248439_C_T	T	C	1.14271e-09	1	chr1_226236245_228236245	0.00533366	susie
1	227248601	rs73096350	1:227248601_C_T	T	C	1.15676e-09	1	chr1_226236245_228236245	0.00527226	susie
1	227248965	rs73096353	1:227248965_C_A	A	C	1.14229e-09	1	chr1_226236245_228236245	0.00533554	susie
1	227249179	rs1606549	1:227249179_G_A	A	G	1.68219e-09	1	chr1_226236245_228236245	0.00369709	susie
1	227250523	rs55946024	1:227250523_T_C	C	T	1.04759e-09	1	chr1_226236245_228236245	0.00579177	susie
1	227250640	rs56308742	1:227250640_A_G	G	A	1.22614e-09	1	chr1_226236245_228236245	0.00498903	susie
1	227251656	rs80127429	1:227251656_G_A	A	G	1.43962e-09	1	chr1_226236245_228236245	0.00428495	susie
1	227251997	rs73096358	1:227251997_T_C	C	T	1.01518e-09	1	chr1_226236245_228236245	0.00596691	susie
1	227252593	rs58489467	1:227252593_A_C	C	A	1.06538e-09	1	chr1_226236245_228236245	0.00570003	susie
1	227252854	rs76350012	1:227252854_A_G	G	A	1.50283e-09	1	chr1_226236245_228236245	0.00411396	susie
1	227253249	rs113306770	1:227253249_AGAGAGAGAGC_A	A	AGAGAGAGAGC	7.90415e-10	1	chr1_226236245_228236245	0.0075651	susie
1	227253502	rs112909829	1:227253502_AGGAGAATCACTTGAATCCGGGAGGT_A	A	AGGAGAATCACTTGAATCCGGGAGGT	1.18225e-09	1	chr1_226236245_228236245	0.00516443	susie
1	227255544	rs12410327	1:227255544_C_G	G	C	1.50283e-09	1	chr1_226236245_228236245	0.00411396	susie
1	227256167	rs113419565	1:227256167_C_T	T	C	9.87049e-10	1	chr1_226236245_228236245	0.00612804	susie
1	227256347	rs113949348	1:227256347_A_G	G	A	1.47707e-09	1	chr1_226236245_228236245	0.00418192	susie
1	227257395	rs73096374	1:227257395_G_A	A	G	1.30419e-09	1	chr1_226236245_228236245	0.00470558	susie
1	227257503	rs114263100	1:227257503_A_G	G	A	1.72446e-09	1	chr1_226236245_228236245	0.00361116	susie
1	227258863	rs57439652	1:227258863_A_AT	AT	A	1.23857e-09	1	chr1_226236245_228236245	0.00494156	susie
1	227259227	rs7526283	1:227259227_G_C	C	G	1.30204e-09	1	chr1_226236245_228236245	0.00471293	susie
1	227259236	rs7542505	1:227259236_T_A	A	T	1.23857e-09	1	chr1_226236245_228236245	0.00494156	susie
1	227262047	rs146080152	1:227262047_G_GA	GA	G	1.04785e-09	1	chr1_226236245_228236245	0.00579039	susie
1	227264114	rs4354510	1:227264114_T_G	G	T	9.45071e-10	1	chr1_226236245_228236245	0.00638584	susie
1	227266038	rs1015815	1:227266038_G_A	A	G	7.39352e-10	1	chr1_226236245_228236245	0.00805977	susie
1	227266177	rs1015816	1:227266177_C_T	T	C	1.01631e-09	1	chr1_226236245_228236245	0.0059606	susie
1	227266430	rs1464076	1:227266430_G_A	A	G	1.50393e-09	1	chr1_226236245_228236245	0.0041111	susie
1	227266518	rs1464077	1:227266518_G_A	A	G	1.01556e-09	1	chr1_226236245_228236245	0.00596481	susie
1	227267026	rs1546557	1:227267026_G_A	A	G	1.01848e-09	1	chr1_226236245_228236245	0.00594859	susie
1	227267391	rs7515739	1:227267391_C_T	T	C	9.90237e-10	1	chr1_226236245_228236245	0.00610933	susie
1	227271362	rs34263105	1:227271362_T_C	C	T	1.21031e-09	1	chr1_226236245_228236245	0.00505087	susie
1	227272489	rs6659506	1:227272489_C_A	A	C	1.01594e-09	1	chr1_226236245_228236245	0.0059627	susie
1	227275222	rs11810328	1:227275222_A_T	T	A	5.93122e-10	1	chr1_226236245_228236245	0.00993366	susie
1	227275832	rs12741049	1:227275832_A_G	G	A	1.38414e-09	1	chr1_226236245_228236245	0.00444756	susie
1	227275873	rs111554325	1:227275873_G_A	A	G	1.00145e-09	1	chr1_226236245_228236245	0.00604445	susie
1	227276452	rs4543764	1:227276452_G_A	A	G	1.55401e-09	1	chr1_226236245_228236245	0.00398544	susie
1	227276650	rs4437846	1:227276650_G_A	A	G	1.01617e-09	1	chr1_226236245_228236245	0.00596142	susie
1	227277253	rs55805110	1:227277253_C_A	A	C	1.00276e-09	1	chr1_226236245_228236245	0.00603698	susie
1	227277343	rs74140153	1:227277343_G_A	A	G	1.01617e-09	1	chr1_226236245_228236245	0.00596142	susie
1	227277761	rs368015483	1:227277761_GTTTC_G	G	GTTTC	1.49056e-09	1	chr1_226236245_228236245	0.00414606	susie
1	227279883	rs112375505	1:227279883_C_T	T	C	1.49985e-09	1	chr1_226236245_228236245	0.0041217	susie
1	227280507	rs4282782	1:227280507_C_T	T	C	9.84889e-10	1	chr1_226236245_228236245	0.00614078	susie
1	227280762	rs4518864	1:227280762_C_A	A	C	1.01617e-09	1	chr1_226236245_228236245	0.00596142	susie
1	227281980	rs112174811	1:227281980_G_A	A	G	1.02094e-09	1	chr1_226236245_228236245	0.00593498	susie
1	227282998	rs113568561	1:227282998_TTATA_T	T	TTATA	1.01527e-09	1	chr1_226236245_228236245	0.00596644	susie
1	227284214	rs10916114	1:227284214_A_G	G	A	9.33678e-10	1	chr1_226236245_228236245	0.0064597	susie
1	227285702	rs77915777	1:227285702_A_C	C	A	1.38235e-09	1	chr1_226236245_228236245	0.00445303	susie
1	227285851	rs61081394	1:227285851_A_C	C	A	9.31868e-10	1	chr1_226236245_228236245	0.0064716	susie
1	227286582	rs60068245	1:227286582_G_A	A	G	9.59375e-10	1	chr1_226236245_228236245	0.00629552	susie
1	227286855	rs59121440	1:227286855_T_C	C	T	9.2807e-10	1	chr1_226236245_228236245	0.0064967	susie
1	227287456	rs11811358	1:227287456_T_C	C	T	1.00753e-09	1	chr1_226236245_228236245	0.00600984	susie
1	227288766	rs4255349	1:227288766_G_A	A	G	1.35963e-09	1	chr1_226236245_228236245	0.00452352	susie
1	227289024	rs4434814	1:227289024_A_T	T	A	9.20435e-10	1	chr1_226236245_228236245	0.00654779	susie
1	227289715	rs78293099	1:227289715_A_C	C	A	1.3327e-09	1	chr1_226236245_228236245	0.0046101	susie
1	227290085	rs60742095	1:227290085_T_C	C	T	8.97725e-10	1	chr1_226236245_228236245	0.00670476	susie
1	227291107	rs78556366	1:227291107_T_C	C	T	1.32864e-09	1	chr1_226236245_228236245	0.00462345	susie
1	227291719	rs147840835	1:227291719_CCAGTTTGCAT_C	C	CCAGTTTGCAT	1.25556e-09	1	chr1_226236245_228236245	0.00487814	susie
1	227293274	rs57758974	1:227293274_G_A	A	G	8.64481e-10	1	chr1_226236245_228236245	0.00694902	susie
1	227294271	chr1:227294271_C_CA	1:227294271_C_CA	CA	C	1.39639e-09	1	chr1_226236245_228236245	0.00441058	susie
1	227295477	rs77201522	1:227295477_A_T	T	A	9.63217e-10	1	chr1_226236245_228236245	0.00627171	susie
1	227297216	rs7551556	1:227297216_G_A	A	G	8.65523e-10	1	chr1_226236245_228236245	0.00694109	susie
1	227297905	rs79851475	1:227297905_C_T	T	C	1.01876e-09	1	chr1_226236245_228236245	0.00594702	susie
1	227299763	rs77015436	1:227299763_G_A	A	G	1.31316e-09	1	chr1_226236245_228236245	0.0046751	susie
1	227300083	rs60022667	1:227300083_TTC_T	T	TTC	9.34547e-10	1	chr1_226236245_228236245	0.006454	susie
1	227300388	rs6668367	1:227300388_C_A	A	C	1.4461e-09	1	chr1_226236245_228236245	0.00426676	susie
1	227301428	rs112491574	1:227301428_C_A	A	C	9.34469e-10	1	chr1_226236245_228236245	0.00645451	susie
1	227302527	rs75293725	1:227302527_C_A	A	C	1.47054e-09	1	chr1_226236245_228236245	0.00419951	susie
1	227303006	rs372124236	1:227303006_G_T	T	G	1.33645e-09	1	chr1_226236245_228236245	0.00459785	susie
1	227303359	rs73098390	1:227303359_G_C	C	G	9.1582e-10	1	chr1_226236245_228236245	0.00657908	susie
1	227305166	rs78594228	1:227305166_T_A	A	T	1.32923e-09	1	chr1_226236245_228236245	0.00462152	susie
1	227305998	rs73098398	1:227305998_A_G	G	A	8.64868e-10	1	chr1_226236245_228236245	0.00694607	susie
1	227307722	rs4300186	1:227307722_G_A	A	G	7.8601e-10	1	chr1_226236245_228236245	0.0076053	susie
1	227308528	rs1553445051	1:227308528_A_AC	AC	A	1.2186e-09	1	chr1_226236245_228236245	0.00501828	susie
1	227310365	rs76149364	1:227310365_T_G	G	T	1.39625e-09	1	chr1_226236245_228236245	0.004411	susie
1	227310768	rs112746919	1:227310768_G_GCT	GCT	G	8.19797e-10	1	chr1_226236245_228236245	0.00730772	susie
1	227310881	rs139109933	1:227310881_C_T	T	C	9.72934e-10	1	chr1_226236245_228236245	0.0062123	susie
1	227312016	rs77877041	1:227312016_T_C	C	T	1.23563e-09	1	chr1_226236245_228236245	0.00495271	susie
1	227312858	rs55882852	1:227312858_C_A	A	C	9.40096e-10	1	chr1_226236245_228236245	0.00641787	susie
1	227313343	rs16847634	1:227313343_A_G	G	A	9.80139e-10	1	chr1_226236245_228236245	0.006169	susie
1	227313849	rs61127281	1:227313849_AAC_A	A	AAC	9.76216e-10	1	chr1_226236245_228236245	0.0061925	susie
1	227315863	rs11806511	1:227315863_T_C	C	T	9.39396e-10	1	chr1_226236245_228236245	0.00642241	susie
1	227316633	rs12405363	1:227316633_T_C	C	T	9.39396e-10	1	chr1_226236245_228236245	0.00642241	susie
1	227319345	rs73102307	1:227319345_C_T	T	C	2.00262e-09	1	chr1_226236245_228236245	0.00313413	susie
1	227322121	rs112208828	1:227322121_C_T	T	C	1.34792e-09	1	chr1_226236245_228236245	0.00456076	susie
2	16086598	rs28620529	2:16086598_T_C	C	T	2.83346e-08	1	chr2_15095642_17095642	0.0218618	susie
2	16087408	rs28722647	2:16087408_T_C	C	T	1.85777e-08	1	chr2_15095642_17095642	0.0329028	susie
2	16087665	rs28716566	2:16087665_A_G	G	A	1.93556e-08	1	chr2_15095642_17095642	0.0317035	susie
2	16087752	rs28406284	2:16087752_G_A	A	G	2.14409e-08	1	chr2_15095642_17095642	0.0286616	susie
2	16087900	rs28689489	2:16087900_T_C	C	T	1.89547e-08	1	chr2_15095642_17095642	0.0323079	susie
2	16088060	rs3924151	2:16088060_T_C	C	T	2.03042e-08	1	chr2_15095642_17095642	0.0303295	susie
2	16088449	rs66509104	2:16088449_TA_T	T	TA	2.18264e-08	1	chr2_15095642_17095642	0.0284744	susie
2	16088807	rs4669037	2:16088807_T_C	C	T	2.07861e-08	1	chr2_15095642_17095642	0.0297602	susie
2	16088882	rs28403285	2:16088882_A_G	G	A	2.26103e-08	1	chr2_15095642_17095642	0.0274533	susie
2	16088910	rs4668481	2:16088910_A_C	C	A	2.18638e-08	1	chr2_15095642_17095642	0.0283403	susie
2	16089002	rs28672374	2:16089002_C_A	A	C	2.03056e-08	1	chr2_15095642_17095642	0.030437	susie
2	16089301	rs56655317	2:16089301_A_C	C	A	2.01609e-08	1	chr2_15095642_17095642	0.0308327	susie
2	16089372	rs56931028	2:16089372_G_A	A	G	2.05313e-08	1	chr2_15095642_17095642	0.0299588	susie
2	16089432	rs61650539	2:16089432_AT_A	A	AT	2.01554e-08	1	chr2_15095642_17095642	0.0300505	susie
2	16089438	rs114203506	2:16089438_T_G	G	T	1.9146e-08	1	chr2_15095642_17095642	0.0320442	susie
2	16089830	rs12471506	2:16089830_T_C	C	T	3.2183e-08	1	chr2_15095642_17095642	0.0220121	susie
2	16090451	rs28582644	2:16090451_A_G	G	A	4.16648e-08	1	chr2_15095642_17095642	0.0170969	susie
2	16090947	rs28368975	2:16090947_G_T	T	G	3.66381e-08	1	chr2_15095642_17095642	0.0192898	susie
2	16091610	rs4668483	2:16091610_A_G	G	A	2.67999e-08	1	chr2_15095642_17095642	0.0229538	susie
2	16093043	rs28464632	2:16093043_A_T	T	A	7.05488e-09	1	chr2_15095642_17095642	0.0797641	susie
2	16094362	rs28416554	2:16094362_G_A	A	G	5.7305e-09	1	chr2_15095642_17095642	0.0978628	susie
2	16095642	rs7604071	2:16095642_C_T	T	C	5.54286e-09	1	chr2_15095642_17095642	0.100603	susie
2	16096244	rs28430871	2:16096244_C_T	T	C	1.0836e-08	1	chr2_15095642_17095642	0.0531147	susie
2	16096375	rs28491154	2:16096375_T_C	C	T	1.23397e-08	1	chr2_15095642_17095642	0.0467562	susie
2	16096442	chr2:16096442_CTTTA_C	2:16096442_CTTTA_C	C	CTTTA	1.22108e-08	1	chr2_15095642_17095642	0.0473803	susie
2	16185613	rs58629435	2:16185613_T_C	C	T	2.37708e-08	2	chr2_15095642_17095642	0.288994	susie
2	16186195	rs73213933	2:16186195_G_T	T	G	5.56314e-08	2	chr2_15095642_17095642	0.112453	susie
2	16186651	rs2009010	2:16186651_G_A	A	G	5.70086e-08	2	chr2_15095642_17095642	0.172843	susie
2	16188419	rs11679350	2:16188419_G_T	T	G	1.13888e-07	2	chr2_15095642_17095642	0.107899	susie
2	16189562	rs58155566	2:16189562_C_G	G	C	7.50218e-08	2	chr2_15095642_17095642	0.134833	susie
2	16192293	rs2333976	2:16192293_G_A	A	G	5.76284e-08	2	chr2_15095642_17095642	0.17745	susie
2	74326536	rs13021268	2:74326536_C_T	T	C	1.85095e-09	1	chr2_73361478_75361478	0.103662	susie
2	74327880	rs34988074	2:74327880_A_C	C	A	2.56779e-09	1	chr2_73361478_75361478	0.0759385	susie
2	74361478	rs11555696	2:74361478_G_A	A	G	3.92563e-10	1	chr2_73361478_75361478	0.447487	susie
2	74372241	rs34215278	2:74372241_C_T	T	C	7.28982e-10	1	chr2_73361478_75361478	0.249049	susie
2	74442199	rs71418733	2:74442199_C_T	T	C	1.67942e-09	1	chr2_73361478_75361478	0.112468	susie
2	133531461	rs6755693	2:133531461_G_T	T	G	8.1696e-06	2	chr2_132563285_134563285	0.00324288	susie
2	133531601	rs6731024	2:133531601_C_G	G	C	6.92491e-06	2	chr2_132563285_134563285	0.00377268	susie
2	133533656	rs34705757	2:133533656_C_T	T	C	0.00584975	2	chr2_132563285_134563285	0.00116984	susie
2	133560470	rs12993518	2:133560470_A_C	C	A	0.00607712	2	chr2_132563285_134563285	0.00544254	susie
2	133562527	rs1864816	2:133562527_C_T	T	C	0.00014059	2	chr2_132563285_134563285	0.0381352	susie
2	133563285	rs78149397	2:133563285_G_T	T	G	2.0325e-17	1	chr2_132563285_134563285	0.697014	susie
2	133567112	rs6710186	2:133567112_C_A	A	C	0.000159035	2	chr2_132563285_134563285	0.0326525	susie
2	133568514	rs17816356	2:133568514_C_A	A	C	2.08765e-17	1	chr2_132563285_134563285	0.303023	susie
2	133575441	rs17816830	2:133575441_T_G	G	T	6.85015e-05	2	chr2_132563285_134563285	0.0813344	susie
2	133578421	rs11675814	2:133578421_A_G	G	A	9.00282e-05	2	chr2_132563285_134563285	0.0596115	susie
2	133579759	rs56082736	2:133579759_C_T	T	C	0.000307534	2	chr2_132563285_134563285	0.0236332	susie
2	133581579	rs34647295	2:133581579_C_T	T	C	0.000297159	2	chr2_132563285_134563285	0.025029	susie
2	133582206	rs1368096	2:133582206_C_A	A	C	0.000102776	2	chr2_132563285_134563285	0.0501281	susie
2	133583127	rs141532891	2:133583127_AT_A	A	AT	0.000102885	2	chr2_132563285_134563285	0.0504133	susie
2	133583520	rs35421727	2:133583520_A_T	T	A	6.91945e-05	2	chr2_132563285_134563285	0.160304	susie
2	133585682	rs4954068	2:133585682_A_G	G	A	5.28889e-05	2	chr2_132563285_134563285	0.177695	susie
2	133587095	rs6430432	2:133587095_G_A	A	G	0.000197766	2	chr2_132563285_134563285	0.0274624	susie
2	133588955	rs34522146	2:133588955_G_A	A	G	0.000104688	2	chr2_132563285_134563285	0.0498491	susie
2	133589795	rs34570953	2:133589795_G_A	A	G	9.57976e-05	2	chr2_132563285_134563285	0.0554145	susie
2	133592018	rs11688182	2:133592018_A_T	T	A	0.000104041	2	chr2_132563285_134563285	0.0497326	susie
2	133592999	rs6715224	2:133592999_C_T	T	C	0.000117547	2	chr2_132563285_134563285	0.0427924	susie
2	133596781	rs11366039	2:133596781_CA_C	C	CA	0.000508563	2	chr2_132563285_134563285	0.013773	susie
2	158740458	rs7608769	2:158740458_A_C	C	A	3.14036e-11	1	chr2_157807087_159807087	0.0124061	susie
2	158750491	rs7576266	2:158750491_T_C	C	T	1.47615e-11	1	chr2_157807087_159807087	0.028023	susie
2	158755919	rs4508554	2:158755919_G_T	T	G	3.78966e-11	1	chr2_157807087_159807087	0.0116074	susie
2	158756684	rs6437198	2:158756684_T_C	C	T	5.02712e-11	1	chr2_157807087_159807087	0.00870541	susie
2	158757149	rs10451596	2:158757149_G_C	C	G	4.57296e-11	1	chr2_157807087_159807087	0.00950377	susie
2	158757985	rs6733595	2:158757985_T_C	C	T	4.16916e-11	1	chr2_157807087_159807087	0.0103585	susie
2	158759506	rs11454747	2:158759506_A_AT	AT	A	4.70662e-11	1	chr2_157807087_159807087	0.00925745	susie
2	158764725	rs10933502	2:158764725_G_C	C	G	2.728e-11	1	chr2_157807087_159807087	0.015817	susie
2	158765696	rs1515926	2:158765696_T_C	C	T	2.67943e-11	1	chr2_157807087_159807087	0.016166	susie
2	158767012	rs6730860	2:158767012_C_T	T	C	2.46768e-11	1	chr2_157807087_159807087	0.0173993	susie
2	158767503	rs10933503	2:158767503_A_T	T	A	2.28322e-11	1	chr2_157807087_159807087	0.0186935	susie
2	158782075	rs9967675	2:158782075_T_C	C	T	2.38421e-11	1	chr2_157807087_159807087	0.0202134	susie
2	158782833	rs2356507	2:158782833_C_T	T	C	2.49199e-11	1	chr2_157807087_159807087	0.0193353	susie
2	158784932	rs2138387	2:158784932_T_A	A	T	1.80321e-11	1	chr2_157807087_159807087	0.0263104	susie
2	158793796	rs10933505	2:158793796_T_A	A	T	2.06905e-11	1	chr2_157807087_159807087	0.0322771	susie
2	158804973	rs3914570	2:158804973_C_A	A	C	3.13315e-12	1	chr2_157807087_159807087	0.179998	susie
2	158807087	rs9869	2:158807087_T_C	C	T	1.20915e-12	1	chr2_157807087_159807087	0.434357	susie
2	158863976	rs9751607	2:158863976_T_C	C	T	2.33222e-11	1	chr2_157807087_159807087	0.0295159	susie
2	158866994	rs6757197	2:158866994_G_T	T	G	1.13144e-11	1	chr2_157807087_159807087	0.0569444	susie
2	172397611	rs12373564	2:172397611_C_T	T	C	1.87195e-08	1	chr2_171397611_173397611	0.612523	susie
2	172398250	rs1920980	2:172398250_C_T	T	C	3.41242e-08	1	chr2_171397611_173397611	0.349331	susie
2	235533281	rs74793050	2:235533281_T_G	G	T	1.3274e-12	1	chr2_234533281_236533281	0.999105	susie
3	21941127	rs625646	3:21941127_C_G	G	C	6.38904e-07	1	chr3_20981965_22981965	0.00490632	susie
3	21943547	rs675104	3:21943547_G_A	A	G	5.45368e-07	1	chr3_20981965_22981965	0.00566936	susie
3	21943925	rs519051	3:21943925_C_T	T	C	5.74015e-07	1	chr3_20981965_22981965	0.00540424	susie
3	21945276	rs552962	3:21945276_A_T	T	A	5.84578e-07	1	chr3_20981965_22981965	0.00531465	susie
3	21962541	rs35255810	3:21962541_A_G	G	A	5.8125e-07	1	chr3_20981965_22981965	0.00362393	susie
3	21964320	chr3:21964320_G_GA	3:21964320_G_GA	GA	G	5.44274e-07	1	chr3_20981965_22981965	0.00384812	susie
3	21966840	rs56695433	3:21966840_C_T	T	C	4.69493e-07	1	chr3_20981965_22981965	0.00429653	susie
3	21970793	rs9871168	3:21970793_A_G	G	A	2.81187e-07	1	chr3_20981965_22981965	0.00706835	susie
3	21971118	rs34301192	3:21971118_T_C	C	T	3.45705e-07	1	chr3_20981965_22981965	0.00568426	susie
3	21977592	rs34565874	3:21977592_G_A	A	G	5.38639e-07	1	chr3_20981965_22981965	0.00388061	susie
3	21977873	rs56006694	3:21977873_A_G	G	A	5.46448e-07	1	chr3_20981965_22981965	0.00383075	susie
3	21978368	rs17644807	3:21978368_T_A	A	T	5.13644e-07	1	chr3_20981965_22981965	0.00405385	susie
3	21979809	rs9873358	3:21979809_T_C	C	T	3.28907e-08	1	chr3_20981965_22981965	0.0755722	susie
3	21980238	rs6784031	3:21980238_A_C	C	A	2.80496e-08	1	chr3_20981965_22981965	0.0878559	susie
3	21981109	rs13095800	3:21981109_T_C	C	T	1.30251e-07	1	chr3_20981965_22981965	0.0130326	susie
3	21981444	rs4362739	3:21981444_C_G	G	C	2.98694e-07	1	chr3_20981965_22981965	0.00665783	susie
3	21981965	rs2336521	3:21981965_C_G	G	C	8.10707e-09	1	chr3_20981965_22981965	0.236465	susie
3	21982028	rs2336522	3:21982028_A_T	T	A	2.48834e-08	1	chr3_20981965_22981965	0.097737	susie
3	21990857	rs17584327	3:21990857_T_C	C	T	1.10505e-07	1	chr3_20981965_22981965	0.0166633	susie
3	21994514	chr3:21994514_A_AT	3:21994514_A_AT	AT	A	1.31459e-07	1	chr3_20981965_22981965	0.0141307	susie
3	21998703	rs34651001	3:21998703_T_C	C	T	1.71264e-07	1	chr3_20981965_22981965	0.0107866	susie
3	22007357	rs1694020	3:22007357_G_A	A	G	5.5744e-08	1	chr3_20981965_22981965	0.0376593	susie
3	22009328	rs259453	3:22009328_T_A	A	T	1.53312e-08	1	chr3_20981965_22981965	0.153478	susie
3	22010025	rs259450	3:22010025_C_G	G	C	1.61135e-08	1	chr3_20981965_22981965	0.146282	susie
3	45723640	rs73058498	3:45723640_T_G	G	T	1.87115e-17	1	chr3_44772602_46772602	0.043238	susie
3	45734412	chr3:45734412_C_CA	3:45734412_C_CA	CA	C	3.08965e-17	1	chr3_44772602_46772602	0.0260372	susie
3	45754239	rs140771481	3:45754239_CTCTT_C	C	CTCTT	2.69497e-18	1	chr3_44772602_46772602	0.337642	susie
3	45772602	rs17279437	3:45772602_G_A	A	G	1.93262e-18	1	chr3_44772602_46772602	0.567622	susie
3	45968585	rs4683158	3:45968585_C_T	T	C	1.12975e-06	2	chr3_44772602_46772602	0.014723	susie
3	45975812	rs904634	3:45975812_A_C	C	A	1.34271e-06	2	chr3_44772602_46772602	0.0120369	susie
3	45979017	rs9849771	3:45979017_T_C	C	T	1.36546e-06	2	chr3_44772602_46772602	0.0118571	susie
3	45979102	rs9849818	3:45979102_T_C	C	T	1.2e-06	2	chr3_44772602_46772602	0.0136714	susie
3	45979726	rs4682801	3:45979726_G_T	T	G	8.93071e-07	2	chr3_44772602_46772602	0.0194362	susie
3	45984449	rs6802312	3:45984449_T_C	C	T	8.59615e-07	2	chr3_44772602_46772602	0.0202827	susie
3	45987779	rs7653682	3:45987779_A_G	G	A	9.14793e-07	2	chr3_44772602_46772602	0.0189059	susie
3	45991467	rs2101446	3:45991467_T_C	C	T	1.06624e-06	2	chr3_44772602_46772602	0.0156998	susie
3	45993299	rs1392288	3:45993299_T_C	C	T	6.29659e-06	2	chr3_44772602_46772602	0.00285157	susie
3	45997083	rs9869458	3:45997083_G_A	A	G	1.13357e-06	2	chr3_44772602_46772602	0.0189013	susie
3	46001804	rs7622333	3:46001804_T_C	C	T	7.59347e-07	2	chr3_44772602_46772602	0.0287548	susie
3	46001944	rs7610953	3:46001944_C_G	G	C	4.57371e-07	2	chr3_44772602_46772602	0.0511639	susie
3	46002681	rs7625348	3:46002681_T_C	C	T	8.11468e-07	2	chr3_44772602_46772602	0.0271553	susie
3	46004127	rs6441938	3:46004127_G_C	C	G	3.15342e-07	2	chr3_44772602_46772602	0.0606149	susie
3	46016843	rs6809223	3:46016843_T_C	C	T	4.7822e-07	2	chr3_44772602_46772602	0.0613117	susie
3	46027727	rs2371	3:46027727_A_G	G	A	6.075e-07	2	chr3_44772602_46772602	0.0470771	susie
3	46029247	rs2888511	3:46029247_C_A	A	C	6.61626e-07	2	chr3_44772602_46772602	0.0429766	susie
3	46030014	rs2373148	3:46030014_T_C	C	T	6.85363e-07	2	chr3_44772602_46772602	0.040923	susie
3	46033062	rs974381	3:46033062_T_A	A	T	6.814e-07	2	chr3_44772602_46772602	0.0414797	susie
3	46033287	rs974380	3:46033287_G_A	A	G	6.70815e-07	2	chr3_44772602_46772602	0.0422706	susie
3	46038162	rs2133661	3:46038162_A_G	G	A	6.50879e-07	2	chr3_44772602_46772602	0.0432559	susie
3	46039687	rs7638309	3:46039687_G_A	A	G	6.48546e-07	2	chr3_44772602_46772602	0.0433266	susie
3	46042004	rs7625558	3:46042004_C_A	A	C	6.05127e-07	2	chr3_44772602_46772602	0.0467856	susie
3	46045110	rs6441939	3:46045110_A_C	C	A	7.00139e-07	2	chr3_44772602_46772602	0.0399397	susie
3	46046453	rs9811555	3:46046453_A_T	T	A	6.99008e-07	2	chr3_44772602_46772602	0.0399239	susie
3	46051301	rs4683170	3:46051301_C_A	A	C	1.75245e-05	2	chr3_44772602_46772602	0.00236819	susie
3	46053048	rs4321566	3:46053048_T_C	C	T	1.40934e-06	2	chr3_44772602_46772602	0.0182805	susie
3	46054119	rs4683171	3:46054119_C_T	T	C	1.5062e-06	2	chr3_44772602_46772602	0.0167896	susie
3	46054893	rs2036293	3:46054893_C_T	T	C	2.0675e-06	2	chr3_44772602_46772602	0.0118482	susie
3	46057520	rs4683173	3:46057520_A_G	G	A	1.14281e-05	2	chr3_44772602_46772602	0.00196547	susie
3	46059393	rs1392293	3:46059393_G_T	T	G	2.33207e-06	2	chr3_44772602_46772602	0.0105403	susie
3	46059879	rs4490404	3:46059879_T_C	C	T	1.81937e-06	2	chr3_44772602_46772602	0.0135857	susie
3	46060399	rs2133666	3:46060399_A_C	C	A	2.44231e-06	2	chr3_44772602_46772602	0.01001	susie
3	46062602	rs9311385	3:46062602_G_A	A	G	1.12522e-05	2	chr3_44772602_46772602	0.00198335	susie
3	46064909	rs7633782	3:46064909_T_C	C	T	8.2356e-06	2	chr3_44772602_46772602	0.0029516	susie
3	46065761	rs6786959	3:46065761_A_G	G	A	2.46876e-06	2	chr3_44772602_46772602	0.00969053	susie
3	46077257	rs1388608	3:46077257_T_G	G	T	5.90505e-06	2	chr3_44772602_46772602	0.00289975	susie
3	46084975	rs4683177	3:46084975_T_C	C	T	6.35834e-06	2	chr3_44772602_46772602	0.00268553	susie
3	46086150	rs6767559	3:46086150_G_C	C	G	6.21154e-06	2	chr3_44772602_46772602	0.00274298	susie
3	46086495	rs902760	3:46086495_T_C	C	T	6.22194e-06	2	chr3_44772602_46772602	0.00272984	susie
3	46089347	rs9311388	3:46089347_A_C	C	A	6.63081e-06	2	chr3_44772602_46772602	0.00254522	susie
3	46089739	rs6808712	3:46089739_G_C	C	G	6.45755e-06	2	chr3_44772602_46772602	0.00262966	susie
3	46091910	rs1491949	3:46091910_A_G	G	A	6.62897e-06	2	chr3_44772602_46772602	0.00252531	susie
3	46093767	rs1566419	3:46093767_A_C	C	A	7.52456e-06	2	chr3_44772602_46772602	0.00222105	susie
3	46102110	rs1873616	3:46102110_T_C	C	T	6.27397e-06	2	chr3_44772602_46772602	0.002718	susie
3	46109025	rs1546076	3:46109025_A_G	G	A	7.28726e-06	2	chr3_44772602_46772602	0.00230274	susie
3	46112981	rs1809733	3:46112981_G_A	A	G	6.74404e-06	2	chr3_44772602_46772602	0.00268957	susie
3	46116337	rs2373149	3:46116337_T_G	G	T	7.57787e-06	2	chr3_44772602_46772602	0.00218991	susie
3	46116763	rs1826342	3:46116763_A_G	G	A	7.66829e-06	2	chr3_44772602_46772602	0.00215179	susie
3	46116942	rs1388606	3:46116942_T_C	C	T	7.7885e-06	2	chr3_44772602_46772602	0.00212869	susie
3	46122381	rs6807578	3:46122381_A_G	G	A	7.43469e-06	2	chr3_44772602_46772602	0.00224531	susie
3	46123303	rs4682811	3:46123303_A_G	G	A	7.37096e-06	2	chr3_44772602_46772602	0.00224732	susie
3	46123328	rs4683181	3:46123328_C_G	G	C	7.36994e-06	2	chr3_44772602_46772602	0.00224765	susie
3	46125242	rs1388605	3:46125242_T_C	C	T	7.63459e-06	2	chr3_44772602_46772602	0.00217819	susie
3	46128594	rs2373152	3:46128594_G_A	A	G	7.81814e-06	2	chr3_44772602_46772602	0.00212279	susie
3	46130580	rs2373155	3:46130580_T_C	C	T	4.33005e-06	2	chr3_44772602_46772602	0.00421644	susie
3	56554059	rs71072165	3:56554059_TTATC_T	T	TTATC	1.24138e-08	1	chr3_55579277_57579277	0.0364696	susie
3	56554170	rs9823685	3:56554170_A_G	G	A	1.04673e-08	1	chr3_55579277_57579277	0.0440305	susie
3	56554575	rs35349208	3:56554575_T_C	C	T	9.75428e-09	1	chr3_55579277_57579277	0.0475442	susie
3	56556041	rs9834064	3:56556041_A_G	G	A	1.08616e-08	1	chr3_55579277_57579277	0.0423072	susie
3	56559515	rs12486047	3:56559515_C_A	A	C	1.11309e-08	1	chr3_55579277_57579277	0.0411807	susie
3	56563926	rs6769055	3:56563926_C_T	T	C	1.12865e-08	1	chr3_55579277_57579277	0.040539	susie
3	56565230	rs10687224	3:56565230_G_GTATT	GTATT	G	1.55186e-08	1	chr3_55579277_57579277	0.0283925	susie
3	56566503	rs10865997	3:56566503_G_A	A	G	1.1279e-08	1	chr3_55579277_57579277	0.0405683	susie
3	56567714	rs4974218	3:56567714_A_G	G	A	1.08367e-08	1	chr3_55579277_57579277	0.0427689	susie
3	56567980	rs4974222	3:56567980_A_G	G	A	1.17897e-08	1	chr3_55579277_57579277	0.038595	susie
3	56574212	rs9873754	3:56574212_A_G	G	A	1.56135e-08	1	chr3_55579277_57579277	0.0282996	susie
3	56579277	rs6799711	3:56579277_A_G	G	A	3.92162e-09	1	chr3_55579277_57579277	0.188088	susie
3	56582785	rs955248	3:56582785_G_T	T	G	1.50737e-08	1	chr3_55579277_57579277	0.0294728	susie
3	56592542	rs7612510	3:56592542_C_T	T	C	8.34032e-09	1	chr3_55579277_57579277	0.0559711	susie
3	56596441	rs282524	3:56596441_G_T	T	G	9.70569e-09	1	chr3_55579277_57579277	0.04761	susie
3	56597245	rs282526	3:56597245_T_C	C	T	9.675e-09	1	chr3_55579277_57579277	0.0477686	susie
3	56604906	rs282537	3:56604906_T_C	C	T	9.46646e-09	1	chr3_55579277_57579277	0.04898	susie
3	56640275	rs3732513	3:56640275_T_C	C	T	1.28385e-08	1	chr3_55579277_57579277	0.0347475	susie
3	56643850	rs7640995	3:56643850_A_G	G	A	1.27987e-08	1	chr3_55579277_57579277	0.0349313	susie
3	56672301	rs7639731	3:56672301_T_G	G	T	1.60043e-08	1	chr3_55579277_57579277	0.0276045	susie
3	56684202	rs55810735	3:56684202_G_A	A	G	1.59544e-08	1	chr3_55579277_57579277	0.0273967	susie
3	123346931	rs11708067	3:123346931_A_G	G	A	2.71451e-16	1	chr3_122346931_124346931	0.344098	susie
3	123349897	rs11719201	3:123349897_C_T	T	C	4.18894e-16	1	chr3_122346931_124346931	0.231273	susie
3	123350211	rs11720108	3:123350211_C_T	T	C	3.70996e-16	1	chr3_122346931_124346931	0.260049	susie
3	123351579	rs7614016	3:123351579_G_A	A	G	3.66912e-15	1	chr3_122346931_124346931	0.0302167	susie
3	123351670	rs7613951	3:123351670_C_T	T	C	3.47659e-15	1	chr3_122346931_124346931	0.0318377	susie
3	123360061	chr3:123360061_G_GT	3:123360061_G_GT	GT	G	2.09125e-15	1	chr3_122346931_124346931	0.0484356	susie
3	123363551	rs11717195	3:123363551_T_C	C	T	4.1363e-15	1	chr3_122346931_124346931	0.0269026	susie
3	139537890	rs10935331	3:139537890_C_G	G	C	1.0898e-09	1	chr3_138559716_140559716	0.0615311	susie
3	139538352	rs6797111	3:139538352_T_G	G	T	1.17324e-09	1	chr3_138559716_140559716	0.0573677	susie
3	139538703	rs34662123	3:139538703_GC_G	G	GC	3.84895e-09	1	chr3_138559716_140559716	0.0185825	susie
3	139540884	rs190910	3:139540884_A_T	T	A	4.17708e-09	1	chr3_138559716_140559716	0.0171957	susie
3	139540945	rs176990	3:139540945_T_G	G	T	3.96279e-09	1	chr3_138559716_140559716	0.018076	susie
3	139547124	rs9816597	3:139547124_A_G	G	A	1.48736e-09	1	chr3_138559716_140559716	0.0457985	susie
3	139552221	rs9825927	3:139552221_T_G	G	T	7.99589e-10	1	chr3_138559716_140559716	0.0825703	susie
3	139552749	rs9826668	3:139552749_T_C	C	T	1.35465e-09	1	chr3_138559716_140559716	0.0500477	susie
3	139556140	rs295501	3:139556140_C_T	T	C	8.25474e-10	1	chr3_138559716_140559716	0.0801087	susie
3	139559716	rs4564921	3:139559716_G_C	C	G	1.12924e-10	1	chr3_138559716_140559716	0.531175	susie
3	150392795	rs58628422	3:150392795_T_C	C	T	4.3494e-11	1	chr3_149397450_151397450	0.0479376	susie
3	150394099	rs4681203	3:150394099_T_G	G	T	2.43405e-11	1	chr3_149397450_151397450	0.0820855	susie
3	150396717	rs12639090	3:150396717_C_T	T	C	2.70323e-11	1	chr3_149397450_151397450	0.0744835	susie
3	150397450	rs74943262	3:150397450_AGAGT_A	A	AGAGT	3.04283e-12	1	chr3_149397450_151397450	0.631952	susie
3	150400147	rs6784048	3:150400147_A_G	G	A	2.56552e-11	1	chr3_149397450_151397450	0.0782176	susie
3	150402626	rs13081231	3:150402626_T_C	C	T	3.69243e-11	1	chr3_149397450_151397450	0.0556696	susie
3	182617847	rs74614808	3:182617847_G_T	T	G	2.44989e-10	1	chr3_181617847_183617847	0.709445	susie
3	182619026	rs17794277	3:182619026_G_T	T	G	8.53722e-10	1	chr3_181617847_183617847	0.216691	susie
3	182633295	rs74832503	3:182633295_C_A	A	C	6.58333e-09	1	chr3_181617847_183617847	0.0314165	susie
3	194074846	rs62286272	3:194074846_G_A	A	G	2.9058e-07	2	chr3_193219328_195219328	0.0236692	susie
3	194074990	rs6786306	3:194074990_T_C	C	T	3.49427e-07	2	chr3_193219328_195219328	0.0196903	susie
3	194081760	rs4686671	3:194081760_C_T	T	C	1.71516e-07	2	chr3_193219328_195219328	0.0555757	susie
3	194081809	rs9288762	3:194081809_A_C	C	A	1.07339e-08	2	chr3_193219328_195219328	0.519385	susie
3	194082130	rs9841295	3:194082130_T_A	A	T	1.6965e-07	2	chr3_193219328_195219328	0.0565014	susie
3	194083394	rs7628703	3:194083394_C_A	A	C	2.05606e-08	2	chr3_193219328_195219328	0.288303	susie
3	194210810	rs6787316	3:194210810_T_G	G	T	2.27653e-11	1	chr3_193219328_195219328	0.0359874	susie
3	194219328	rs11927888	3:194219328_A_T	T	A	2.08077e-12	1	chr3_193219328_195219328	0.835004	susie
3	194219817	rs6800138	3:194219817_T_A	A	T	1.75064e-11	1	chr3_193219328_195219328	0.0902199	susie
4	8822867	rs141281045	4:8822867_A_G	G	A	3.05068e-10	1	chr4_7834922_9834922	0.014767	susie
4	8825435	rs146246347	4:8825435_A_G	G	A	1.43514e-10	1	chr4_7834922_9834922	0.0302301	susie
4	8834274	chr4:8834274_G_GTGAA	4:8834274_G_GTGAA	GTGAA	G	2.5378e-10	1	chr4_7834922_9834922	0.0175967	susie
4	8834922	rs147228136	4:8834922_C_T	T	C	6.59109e-12	1	chr4_7834922_9834922	0.579182	susie
4	8835097	rs144437170	4:8835097_C_T	T	C	1.62935e-10	1	chr4_7834922_9834922	0.0257024	susie
4	8835676	rs78921888	4:8835676_C_T	T	C	1.15813e-10	1	chr4_7834922_9834922	0.0355933	susie
4	8837018	rs140615179	4:8837018_C_T	T	C	1.06096e-10	1	chr4_7834922_9834922	0.0387227	susie
4	8837509	rs8143189	4:8837509_C_T	T	C	3.10744e-11	1	chr4_7834922_9834922	0.13094	susie
4	8839291	rs138693322	4:8839291_A_G	G	A	4.52824e-11	1	chr4_7834922_9834922	0.0916551	susie
4	87061633	rs390604	4:87061633_T_C	C	T	7.8911e-08	1	chr4_86133480_88133480	0.00818286	susie
4	87070277	rs9992235	4:87070277_G_C	C	G	6.99395e-08	1	chr4_86133480_88133480	0.00915849	susie
4	87072794	rs1841265	4:87072794_G_A	A	G	4.08122e-08	1	chr4_86133480_88133480	0.0150211	susie
4	87073487	rs2869642	4:87073487_G_T	T	G	1.94549e-08	1	chr4_86133480_88133480	0.0296521	susie
4	87088173	rs34373605	4:87088173_T_TG	TG	T	1.9842e-08	1	chr4_86133480_88133480	0.0291113	susie
4	87089449	rs236675	4:87089449_T_C	C	T	1.98475e-08	1	chr4_86133480_88133480	0.0291038	susie
4	87089589	rs236674	4:87089589_G_A	A	G	2.55831e-08	1	chr4_86133480_88133480	0.0230948	susie
4	87091145	rs236685	4:87091145_T_C	C	T	1.61516e-08	1	chr4_86133480_88133480	0.0352289	susie
4	87094575	rs236686	4:87094575_A_G	G	A	1.8408e-08	1	chr4_86133480_88133480	0.0313401	susie
4	87095137	rs236687	4:87095137_A_C	C	A	1.79548e-08	1	chr4_86133480_88133480	0.031955	susie
4	87095804	rs11409573	4:87095804_T_TA	TA	T	1.68514e-08	1	chr4_86133480_88133480	0.0339813	susie
4	87102388	rs143799706	4:87102388_GTCTC_G	G	GTCTC	1.35178e-08	1	chr4_86133480_88133480	0.0416007	susie
4	87102764	rs342457	4:87102764_C_T	T	C	1.36826e-08	1	chr4_86133480_88133480	0.0411484	susie
4	87103757	rs168204	4:87103757_A_G	G	A	1.29068e-08	1	chr4_86133480_88133480	0.0434105	susie
4	87104060	rs10516789	4:87104060_C_T	T	C	1.24287e-08	1	chr4_86133480_88133480	0.0449857	susie
4	87110736	rs144095714	4:87110736_C_CA	CA	C	1.12727e-08	1	chr4_86133480_88133480	0.0495047	susie
4	87111599	rs60757751	4:87111599_C_T	T	C	1.23998e-08	1	chr4_86133480_88133480	0.045327	susie
4	87120104	rs19026	4:87120104_C_T	T	C	1.33094e-08	1	chr4_86133480_88133480	0.0425019	susie
4	87121652	rs342436	4:87121652_T_C	C	T	1.45851e-08	1	chr4_86133480_88133480	0.0390192	susie
4	87125786	rs2926512	4:87125786_G_A	A	G	1.13329e-08	1	chr4_86133480_88133480	0.0493628	susie
4	87127011	chr4:87127011_A_AT	4:87127011_A_AT	AT	A	1.6057e-08	1	chr4_86133480_88133480	0.0358519	susie
4	87133480	rs342465	4:87133480_C_T	T	C	1.11072e-08	1	chr4_86133480_88133480	0.0502622	susie
4	87134850	rs2307787	4:87134850_TTG_T	T	TTG	1.11196e-08	1	chr4_86133480_88133480	0.0502026	susie
4	87136329	rs342462	4:87136329_G_A	A	G	2.99269e-08	1	chr4_86133480_88133480	0.0199803	susie
4	87138090	rs342460	4:87138090_A_G	G	A	1.14455e-08	1	chr4_86133480_88133480	0.0489836	susie
4	87138545	rs377093348	4:87138545_A_G	G	A	1.36201e-08	1	chr4_86133480_88133480	0.0418014	susie
4	87138649	rs2307786	4:87138649_A_AATT	AATT	A	1.54171e-08	1	chr4_86133480_88133480	0.037299	susie
4	108805604	rs7656676	4:108805604_G_A	A	G	6.81881e-12	1	chr4_107808228_109808228	0.0247282	susie
4	108805857	rs13131804	4:108805857_G_T	T	G	7.3382e-12	1	chr4_107808228_109808228	0.0230128	susie
4	108806077	rs13131894	4:108806077_C_T	T	C	7.16859e-12	1	chr4_107808228_109808228	0.0235543	susie
4	108806319	rs59172691	4:108806319_G_A	A	G	6.29917e-12	1	chr4_107808228_109808228	0.0268157	susie
4	108806350	rs13132397	4:108806350_A_C	C	A	6.95558e-12	1	chr4_107808228_109808228	0.0243389	susie
4	108806702	rs11370197	4:108806702_T_TG	TG	T	7.42839e-12	1	chr4_107808228_109808228	0.0227331	susie
4	108807098	rs10685583	4:108807098_G_GTGA	GTGA	G	7.77928e-12	1	chr4_107808228_109808228	0.0217614	susie
4	108807177	rs6851511	4:108807177_T_C	C	T	6.96567e-12	1	chr4_107808228_109808228	0.0243261	susie
4	108807395	rs13139739	4:108807395_C_T	T	C	9.39214e-12	1	chr4_107808228_109808228	0.0180916	susie
4	108807988	rs6832116	4:108807988_C_G	G	C	5.86737e-12	1	chr4_107808228_109808228	0.0289084	susie
4	108807995	rs6831948	4:108807995_A_G	G	A	5.85655e-12	1	chr4_107808228_109808228	0.0286738	susie
4	108808228	rs62313091	4:108808228_C_T	T	C	5.22209e-12	1	chr4_107808228_109808228	0.0310108	susie
4	108808280	rs62313132	4:108808280_G_T	T	G	8.30135e-12	1	chr4_107808228_109808228	0.0206142	susie
4	108808913	rs1901682	4:108808913_C_T	T	C	7.36236e-12	1	chr4_107808228_109808228	0.023118	susie
4	108809006	rs1901683	4:108809006_G_T	T	G	9.40483e-12	1	chr4_107808228_109808228	0.0182533	susie
4	108809129	rs7682130	4:108809129_G_A	A	G	7.4728e-12	1	chr4_107808228_109808228	0.0227932	susie
4	108809186	rs5860945	4:108809186_AT_A	A	AT	7.54868e-12	1	chr4_107808228_109808228	0.0225995	susie
4	108809533	rs140091944	4:108809533_GAA_G	G	GAA	7.30471e-12	1	chr4_107808228_109808228	0.0232885	susie
4	108809654	rs1812590	4:108809654_A_G	G	A	6.51836e-12	1	chr4_107808228_109808228	0.0258357	susie
4	108809976	rs11309476	4:108809976_AT_A	A	AT	6.52347e-12	1	chr4_107808228_109808228	0.0259575	susie
4	108810403	rs7688841	4:108810403_C_G	G	C	5.92277e-12	1	chr4_107808228_109808228	0.0283926	susie
4	108810437	rs7689346	4:108810437_G_A	A	G	5.99341e-12	1	chr4_107808228_109808228	0.0280569	susie
4	108810637	rs13110573	4:108810637_C_T	T	C	7.82854e-12	1	chr4_107808228_109808228	0.0217553	susie
4	108810705	rs7440626	4:108810705_A_G	G	A	9.16896e-12	1	chr4_107808228_109808228	0.018509	susie
4	108811398	rs6830753	4:108811398_T_C	C	T	7.76059e-12	1	chr4_107808228_109808228	0.0217004	susie
4	108812016	rs13151012	4:108812016_T_C	C	T	7.7291e-12	1	chr4_107808228_109808228	0.0217423	susie
4	108812591	rs1452697	4:108812591_T_A	A	T	9.57647e-12	1	chr4_107808228_109808228	0.0178313	susie
4	108813153	rs6533389	4:108813153_T_C	C	T	1.0045e-11	1	chr4_107808228_109808228	0.0168504	susie
4	108813557	rs2305438	4:108813557_T_C	C	T	8.54941e-12	1	chr4_107808228_109808228	0.0197981	susie
4	108813977	rs2305436	4:108813977_T_C	C	T	6.61792e-12	1	chr4_107808228_109808228	0.0250256	susie
4	108813990	rs2305435	4:108813990_T_G	G	T	6.24506e-12	1	chr4_107808228_109808228	0.0264041	susie
4	108814053	rs11733727	4:108814053_T_C	C	T	7.97461e-12	1	chr4_107808228_109808228	0.0209377	susie
4	108814211	rs11729361	4:108814211_C_G	G	C	7.12476e-12	1	chr4_107808228_109808228	0.0233982	susie
4	108814317	rs13151888	4:108814317_C_A	A	C	7.55458e-12	1	chr4_107808228_109808228	0.0221644	susie
4	108815377	rs35691027	4:108815377_TA_T	T	TA	9.36307e-12	1	chr4_107808228_109808228	0.0186052	susie
4	108815947	rs13114592	4:108815947_G_T	T	G	9.9111e-12	1	chr4_107808228_109808228	0.0175213	susie
4	108816005	rs13141549	4:108816005_T_G	G	T	9.20756e-12	1	chr4_107808228_109808228	0.0188082	susie
4	108816275	rs13114739	4:108816275_A_G	G	A	9.19122e-12	1	chr4_107808228_109808228	0.0187807	susie
4	108816433	rs13115164	4:108816433_A_G	G	A	1.20126e-11	1	chr4_107808228_109808228	0.0144826	susie
4	108818296	rs1963940	4:108818296_A_T	T	A	5.7158e-12	1	chr4_107808228_109808228	0.0295686	susie
4	108818311	rs1963939	4:108818311_A_G	G	A	6.25796e-12	1	chr4_107808228_109808228	0.026721	susie
4	108818786	rs1901679	4:108818786_G_A	A	G	1.1855e-11	1	chr4_107808228_109808228	0.0147594	susie
4	108818859	chr4:108818859_CTT_C	4:108818859_CTT_C	C	CTT	1.18122e-11	1	chr4_107808228_109808228	0.0143906	susie
4	109031093	rs752673	4:109031093_T_G	G	T	2.43959e-09	2	chr4_107808228_109808228	0.0351918	susie
4	109035642	rs17039680	4:109035642_A_G	G	A	6.63151e-11	2	chr4_107808228_109808228	0.275578	susie
4	109036613	rs12648799	4:109036613_A_G	G	A	4.56232e-10	2	chr4_107808228_109808228	0.0422632	susie
4	109040418	rs17039690	4:109040418_A_C	C	A	8.93719e-11	2	chr4_107808228_109808228	0.195191	susie
4	109050258	rs1863292	4:109050258_T_A	A	T	1.86536e-10	2	chr4_107808228_109808228	0.0987018	susie
4	109051670	rs12504920	4:109051670_A_G	G	A	8.74935e-11	2	chr4_107808228_109808228	0.205164	susie
4	109051927	rs5860967	4:109051927_TA_T	T	TA	2.76439e-09	2	chr4_107808228_109808228	0.0340858	susie
4	109054599	rs1425348	4:109054599_T_C	C	T	2.31657e-10	2	chr4_107808228_109808228	0.0791162	susie
4	147965520	rs2306909	4:147965520_C_T	T	C	1.56565e-15	1	chr4_146968560_148968560	0.0286012	susie
4	147967340	rs17024223	4:147967340_G_A	A	G	3.03235e-16	1	chr4_146968560_148968560	0.147844	susie
4	147968560	rs17024226	4:147968560_C_G	G	C	1.84845e-16	1	chr4_146968560_148968560	0.245121	susie
4	147969876	rs17024235	4:147969876_C_T	T	C	9.79627e-16	1	chr4_146968560_148968560	0.0479917	susie
4	147972669	rs35133175	4:147972669_C_T	T	C	1.01225e-15	1	chr4_146968560_148968560	0.046345	susie
4	147972994	rs74507810	4:147972994_A_T	T	A	7.29813e-16	1	chr4_146968560_148968560	0.0643475	susie
4	147973757	rs76947806	4:147973757_T_C	C	T	1.86485e-16	1	chr4_146968560_148968560	0.243201	susie
4	147976920	rs79198254	4:147976920_A_G	G	A	3.5383e-16	1	chr4_146968560_148968560	0.128775	susie
4	169103638	rs13114954	4:169103638_C_T	T	C	8.37681e-09	2	chr4_168681072_170681072	0.0415207	susie
4	169104760	rs35477638	4:169104760_C_T	T	C	7.58099e-09	2	chr4_168681072_170681072	0.044864	susie
4	169105480	rs13127632	4:169105480_G_A	A	G	6.51364e-09	2	chr4_168681072_170681072	0.0510702	susie
4	169106008	chr4:169106008_A_AT	4:169106008_A_AT	AT	A	2.09796e-08	2	chr4_168681072_170681072	0.023434	susie
4	169109676	rs59524192	4:169109676_AAAAACCAACAGCAG_A	A	AAAAACCAACAGCAG	8.19824e-09	2	chr4_168681072_170681072	0.0417066	susie
4	169112843	rs72706430	4:169112843_C_T	T	C	6.47896e-09	2	chr4_168681072_170681072	0.0513897	susie
4	169113111	chr4:169113111_C_CT	4:169113111_C_CT	CT	C	8.07027e-09	2	chr4_168681072_170681072	0.0532917	susie
4	169114526	rs72706431	4:169114526_C_T	T	C	6.21565e-09	2	chr4_168681072_170681072	0.0533241	susie
4	169114939	rs17544108	4:169114939_T_C	C	T	7.60736e-09	2	chr4_168681072_170681072	0.0445681	susie
4	169116421	rs3811813	4:169116421_G_A	A	G	7.40848e-09	2	chr4_168681072_170681072	0.046329	susie
4	169118460	rs34373186	4:169118460_G_T	T	G	8.15543e-09	2	chr4_168681072_170681072	0.0423486	susie
4	169119432	rs17709556	4:169119432_A_C	C	A	1.01811e-08	2	chr4_168681072_170681072	0.0362182	susie
4	169120713	rs147918956	4:169120713_T_TAAC	TAAC	T	6.73974e-09	2	chr4_168681072_170681072	0.0495822	susie
4	169129012	rs34342940	4:169129012_C_A	A	C	8.92529e-09	2	chr4_168681072_170681072	0.0387428	susie
4	169133634	rs35346763	4:169133634_C_T	T	C	6.55555e-09	2	chr4_168681072_170681072	0.0507848	susie
4	169137968	rs7655930	4:169137968_A_G	G	A	6.72828e-09	2	chr4_168681072_170681072	0.0494424	susie
4	169140314	rs35108213	4:169140314_A_T	T	A	6.68622e-09	2	chr4_168681072_170681072	0.0497574	susie
4	169141273	rs35267741	4:169141273_TA_T	T	TA	6.66228e-09	2	chr4_168681072_170681072	0.0499096	susie
4	169142048	rs71622326	4:169142048_G_A	A	G	6.65655e-09	2	chr4_168681072_170681072	0.0499425	susie
4	169146635	rs34879961	4:169146635_A_G	G	A	8.18767e-09	2	chr4_168681072_170681072	0.0416313	susie
4	169150339	rs34177233	4:169150339_T_A	A	T	6.79361e-09	2	chr4_168681072_170681072	0.0484211	susie
4	169413834	rs6419974	4:169413834_C_T	T	C	2.60158e-08	1	chr4_168681072_170681072	0.00619203	susie
4	169413985	rs4283618	4:169413985_G_C	C	G	1.86044e-08	1	chr4_168681072_170681072	0.00817596	susie
4	169415811	rs6553436	4:169415811_T_C	C	T	1.97472e-08	1	chr4_168681072_170681072	0.00796801	susie
4	169416660	rs13139185	4:169416660_A_T	T	A	2.5273e-08	1	chr4_168681072_170681072	0.00633226	susie
4	169420180	rs4692569	4:169420180_C_T	T	C	3.67599e-08	1	chr4_168681072_170681072	0.00467976	susie
4	169421710	rs4267701	4:169421710_G_A	A	G	1.99794e-08	1	chr4_168681072_170681072	0.00765661	susie
4	169421904	rs7436351	4:169421904_T_A	A	T	2.31646e-08	1	chr4_168681072_170681072	0.00673922	susie
4	169424939	rs4692723	4:169424939_C_T	T	C	1.74741e-08	1	chr4_168681072_170681072	0.00864469	susie
4	169425103	rs4692725	4:169425103_A_G	G	A	1.74741e-08	1	chr4_168681072_170681072	0.00864469	susie
4	169425508	rs6818768	4:169425508_C_T	T	C	2.83341e-08	1	chr4_168681072_170681072	0.00587034	susie
4	169428389	rs7441335	4:169428389_C_A	A	C	2.21017e-08	1	chr4_168681072_170681072	0.00701659	susie
4	169428713	rs6553437	4:169428713_C_T	T	C	3.2854e-08	1	chr4_168681072_170681072	0.00513551	susie
4	169429085	rs11298992	4:169429085_AC_A	A	AC	2.22266e-08	1	chr4_168681072_170681072	0.00712369	susie
4	169429613	rs77303011	4:169429613_C_CT	CT	C	3.08797e-08	1	chr4_168681072_170681072	0.00542323	susie
4	169430831	rs4692726	4:169430831_T_C	C	T	2.6411e-08	1	chr4_168681072_170681072	0.00626764	susie
4	169430882	rs10017918	4:169430882_A_G	G	A	2.26104e-08	1	chr4_168681072_170681072	0.00702117	susie
4	169431174	rs4692727	4:169431174_A_C	C	A	2.29024e-08	1	chr4_168681072_170681072	0.00694658	susie
4	169431526	rs70961602	4:169431526_T_TAATAG	TAATAG	T	9.7351e-09	1	chr4_168681072_170681072	0.0122541	susie
4	169431668	rs10084942	4:169431668_T_C	C	T	2.23182e-08	1	chr4_168681072_170681072	0.00709772	susie
4	169432904	rs4692728	4:169432904_C_G	G	C	2.24795e-08	1	chr4_168681072_170681072	0.00705331	susie
4	169433685	rs7680152	4:169433685_C_T	T	C	1.74509e-08	1	chr4_168681072_170681072	0.00864632	susie
4	169434193	rs4692729	4:169434193_A_C	C	A	2.81875e-08	1	chr4_168681072_170681072	0.0059195	susie
4	169434475	rs13146554	4:169434475_T_A	A	T	1.66758e-08	1	chr4_168681072_170681072	0.00901192	susie
4	169437870	rs6553438	4:169437870_G_A	A	G	2.9271e-08	1	chr4_168681072_170681072	0.00572632	susie
4	169439302	rs35886187	4:169439302_T_A	A	T	3.26566e-08	1	chr4_168681072_170681072	0.00516179	susie
4	169440342	rs79871967	4:169440342_A_T	T	A	3.08744e-08	1	chr4_168681072_170681072	0.00541215	susie
4	169440587	rs72973017	4:169440587_A_G	G	A	2.80795e-08	1	chr4_168681072_170681072	0.00593782	susie
4	169441000	rs4334719	4:169441000_T_C	C	T	1.72157e-08	1	chr4_168681072_170681072	0.0087154	susie
4	169443342	rs6851034	4:169443342_T_G	G	T	2.22771e-08	1	chr4_168681072_170681072	0.00796336	susie
4	169444341	rs7694449	4:169444341_A_T	T	A	1.3122e-08	1	chr4_168681072_170681072	0.0124649	susie
4	169445658	rs72973025	4:169445658_G_A	A	G	1.65031e-08	1	chr4_168681072_170681072	0.00908401	susie
4	169446649	rs61516087	4:169446649_A_G	G	A	2.8472e-08	1	chr4_168681072_170681072	0.00578845	susie
4	169446756	rs60567842	4:169446756_C_T	T	C	1.65264e-08	1	chr4_168681072_170681072	0.00907239	susie
4	169446998	rs58892164	4:169446998_T_TAGAG	TAGAG	T	1.66961e-08	1	chr4_168681072_170681072	0.00898176	susie
4	169447396	rs72973032	4:169447396_A_G	G	A	3.09924e-08	1	chr4_168681072_170681072	0.00540057	susie
4	169448215	rs72973034	4:169448215_A_G	G	A	3.10914e-08	1	chr4_168681072_170681072	0.00538557	susie
4	169448679	rs72973038	4:169448679_A_T	T	A	2.67758e-08	1	chr4_168681072_170681072	0.00618819	susie
4	169448837	rs111324888	4:169448837_C_T	T	C	1.846e-08	1	chr4_168681072_170681072	0.00825171	susie
4	169450596	rs4619852	4:169450596_C_G	G	C	2.1625e-08	1	chr4_168681072_170681072	0.00729293	susie
4	169451314	rs56745507	4:169451314_C_T	T	C	2.52578e-08	1	chr4_168681072_170681072	0.0065121	susie
4	169451788	rs11940098	4:169451788_G_C	C	G	3.36505e-08	1	chr4_168681072_170681072	0.00509647	susie
4	169453453	rs56229657	4:169453453_A_T	T	A	2.62151e-08	1	chr4_168681072_170681072	0.00616664	susie
4	169453720	rs77869623	4:169453720_G_T	T	G	3.35682e-08	1	chr4_168681072_170681072	0.00503705	susie
4	169459787	rs6840414	4:169459787_T_C	C	T	1.64235e-08	1	chr4_168681072_170681072	0.00911045	susie
4	169462158	chr4:169462158_A_AT	4:169462158_A_AT	AT	A	1.76568e-08	1	chr4_168681072_170681072	0.00854543	susie
4	169462496	rs11947422	4:169462496_G_A	A	G	1.73443e-08	1	chr4_168681072_170681072	0.00868623	susie
4	169464601	rs12233903	4:169464601_T_C	C	T	1.61854e-08	1	chr4_168681072_170681072	0.00922593	susie
4	169466164	rs4130123	4:169466164_C_T	T	C	1.7033e-08	1	chr4_168681072_170681072	0.00882316	susie
4	169469485	rs112245360	4:169469485_C_T	T	C	1.6894e-08	1	chr4_168681072_170681072	0.0088856	susie
4	169470853	rs6815829	4:169470853_C_T	T	C	1.62426e-08	1	chr4_168681072_170681072	0.00919399	susie
4	169472873	rs6829406	4:169472873_C_T	T	C	2.40995e-08	1	chr4_168681072_170681072	0.0066057	susie
4	169473295	rs77104815	4:169473295_T_A	A	T	3.67931e-08	1	chr4_168681072_170681072	0.00473404	susie
4	169474234	rs59967290	4:169474234_G_A	A	G	2.03535e-08	1	chr4_168681072_170681072	0.00777482	susie
4	169474617	rs72973067	4:169474617_C_T	T	C	1.76854e-08	1	chr4_168681072_170681072	0.00880609	susie
4	169475342	rs59541420	4:169475342_C_T	T	C	1.33407e-08	1	chr4_168681072_170681072	0.0108553	susie
4	169476001	rs77690502	4:169476001_G_A	A	G	3.66547e-08	1	chr4_168681072_170681072	0.00474717	susie
4	169476388	rs72973071	4:169476388_C_T	T	C	1.22469e-08	1	chr4_168681072_170681072	0.0116753	susie
4	169477303	rs34099167	4:169477303_T_C	C	T	1.53497e-08	1	chr4_168681072_170681072	0.00986992	susie
4	169478175	rs59403226	4:169478175_G_T	T	G	2.87004e-08	1	chr4_168681072_170681072	0.00583413	susie
4	169480538	rs58143760	4:169480538_A_G	G	A	2.12726e-08	1	chr4_168681072_170681072	0.00749957	susie
4	169481131	rs57818220	4:169481131_T_C	C	T	2.24235e-08	1	chr4_168681072_170681072	0.00716104	susie
4	169486060	rs5863998	4:169486060_C_CA	CA	C	1.40822e-08	1	chr4_168681072_170681072	0.0103403	susie
4	169486074	rs5863999	4:169486074_TC_T	T	TC	1.40978e-08	1	chr4_168681072_170681072	0.0103311	susie
4	169490557	rs72973095	4:169490557_G_A	A	G	1.3898e-08	1	chr4_168681072_170681072	0.0104604	susie
4	169492134	rs58180406	4:169492134_G_A	A	G	1.75723e-08	1	chr4_168681072_170681072	0.00860366	susie
4	169493338	rs61168726	4:169493338_C_G	G	C	2.24273e-08	1	chr4_168681072_170681072	0.00716113	susie
4	169493781	rs4317165	4:169493781_A_G	G	A	3.10647e-08	1	chr4_168681072_170681072	0.00544739	susie
4	169495204	rs7439705	4:169495204_T_G	G	T	2.16312e-08	1	chr4_168681072_170681072	0.00736677	susie
4	169495494	rs7435147	4:169495494_G_A	A	G	2.59801e-08	1	chr4_168681072_170681072	0.00622606	susie
4	169495537	rs7435438	4:169495537_C_G	G	C	1.42342e-08	1	chr4_168681072_170681072	0.0101798	susie
4	169495799	rs139093066	4:169495799_A_G	G	A	1.77837e-08	1	chr4_168681072_170681072	0.00871083	susie
4	169495835	rs200126609	4:169495835_G_A	A	G	2.53013e-08	1	chr4_168681072_170681072	0.00644909	susie
4	169496026	rs111729249	4:169496026_C_T	T	C	1.39276e-08	1	chr4_168681072_170681072	0.0104604	susie
4	169497148	rs200862719	4:169497148_G_A	A	G	1.60608e-08	1	chr4_168681072_170681072	0.00926191	susie
4	169497700	rs11931803	4:169497700_C_T	T	C	1.95759e-08	1	chr4_168681072_170681072	0.00781741	susie
4	169498034	rs112613946	4:169498034_G_A	A	G	1.33247e-08	1	chr4_168681072_170681072	0.0108477	susie
4	169499400	rs111962412	4:169499400_C_T	T	C	1.40585e-08	1	chr4_168681072_170681072	0.010357	susie
4	169500268	rs11943465	4:169500268_G_A	A	G	2.26128e-08	1	chr4_168681072_170681072	0.00711032	susie
4	169502041	rs72974708	4:169502041_C_A	A	C	2.29341e-08	1	chr4_168681072_170681072	0.00702603	susie
4	169502099	rs72974709	4:169502099_G_C	C	G	3.07014e-08	1	chr4_168681072_170681072	0.00558522	susie
4	169504716	rs11946538	4:169504716_T_C	C	T	2.35255e-08	1	chr4_168681072_170681072	0.00685032	susie
4	169506269	rs72974717	4:169506269_C_T	T	C	1.33804e-08	1	chr4_168681072_170681072	0.010823	susie
4	169506697	rs58602886	4:169506697_G_A	A	G	2.88279e-08	1	chr4_168681072_170681072	0.00571644	susie
4	169507692	rs17054977	4:169507692_C_A	A	C	1.53289e-08	1	chr4_168681072_170681072	0.00967921	susie
4	169509112	rs60370426	4:169509112_G_C	C	G	2.27461e-08	1	chr4_168681072_170681072	0.00707023	susie
4	169509338	rs17659247	4:169509338_C_T	T	C	3.14633e-08	1	chr4_168681072_170681072	0.00539312	susie
4	169513186	rs73864703	4:169513186_C_A	A	C	2.08261e-08	1	chr4_168681072_170681072	0.00744677	susie
4	169514278	rs11132807	4:169514278_G_A	A	G	1.39365e-08	1	chr4_168681072_170681072	0.0104283	susie
4	169524249	rs60522663	4:169524249_G_C	C	G	1.27517e-08	1	chr4_168681072_170681072	0.0112891	susie
4	169528010	rs10428434	4:169528010_G_A	A	G	1.25331e-08	1	chr4_168681072_170681072	0.0114293	susie
4	169529762	rs4379028	4:169529762_C_A	A	C	2.66419e-08	1	chr4_168681072_170681072	0.00610641	susie
4	169531619	rs11941560	4:169531619_A_G	G	A	2.23401e-08	1	chr4_168681072_170681072	0.00718419	susie
4	169534896	rs56076741	4:169534896_A_G	G	A	1.9194e-08	1	chr4_168681072_170681072	0.00799122	susie
4	169539514	rs61651883	4:169539514_T_C	C	T	2.04251e-08	1	chr4_168681072_170681072	0.00760243	susie
4	169542142	rs60207859	4:169542142_G_T	T	G	1.4616e-08	1	chr4_168681072_170681072	0.0100122	susie
4	169542758	chr4:169542758_CT_C	4:169542758_CT_C	C	CT	2.00287e-08	1	chr4_168681072_170681072	0.00793108	susie
4	169543289	rs11931954	4:169543289_T_C	C	T	2.13959e-08	1	chr4_168681072_170681072	0.00745424	susie
4	169549002	rs59189423	4:169549002_G_A	A	G	2.1826e-08	1	chr4_168681072_170681072	0.00734317	susie
4	169550233	rs111405370	4:169550233_CTT_C	C	CTT	1.68915e-08	1	chr4_168681072_170681072	0.00889903	susie
4	169553542	rs7693196	4:169553542_C_T	T	C	2.78574e-08	1	chr4_168681072_170681072	0.00588175	susie
4	169554711	rs72974737	4:169554711_A_G	G	A	2.2311e-08	1	chr4_168681072_170681072	0.00719482	susie
4	169557426	rs6818590	4:169557426_A_C	C	A	2.78743e-08	1	chr4_168681072_170681072	0.00587871	susie
4	169557526	rs11402301	4:169557526_T_TA	TA	T	1.49509e-08	1	chr4_168681072_170681072	0.00982528	susie
4	169558283	rs72974740	4:169558283_T_C	C	T	2.19413e-08	1	chr4_168681072_170681072	0.00712672	susie
4	169558445	rs59580257	4:169558445_T_A	A	T	2.24961e-08	1	chr4_168681072_170681072	0.00716422	susie
4	169562809	rs57526222	4:169562809_T_C	C	T	2.57057e-08	1	chr4_168681072_170681072	0.00625498	susie
4	169568915	rs111404214	4:169568915_G_A	A	G	3.27431e-08	1	chr4_168681072_170681072	0.00504996	susie
4	169569304	rs76005534	4:169569304_T_A	A	T	3.65476e-08	1	chr4_168681072_170681072	0.00468424	susie
4	169570395	rs184949722	4:169570395_C_T	T	C	2.14786e-08	1	chr4_168681072_170681072	0.00750291	susie
4	169573225	rs4440181	4:169573225_G_C	C	G	3.24045e-08	1	chr4_168681072_170681072	0.00524105	susie
4	169575303	rs7682772	4:169575303_G_A	A	G	3.54148e-08	1	chr4_168681072_170681072	0.00480358	susie
4	169579704	rs112315151	4:169579704_C_T	T	C	3.05218e-08	1	chr4_168681072_170681072	0.00554695	susie
4	169585027	rs55689209	4:169585027_T_A	A	T	2.94043e-08	1	chr4_168681072_170681072	0.00564564	susie
4	169587883	rs72974758	4:169587883_T_C	C	T	3.48354e-08	1	chr4_168681072_170681072	0.00492524	susie
4	169593513	rs72974761	4:169593513_C_G	G	C	2.83205e-08	1	chr4_168681072_170681072	0.00587904	susie
4	169593715	rs4464523	4:169593715_G_A	A	G	2.71622e-08	1	chr4_168681072_170681072	0.00587452	susie
4	169594278	rs72974765	4:169594278_T_C	C	T	2.8772e-08	1	chr4_168681072_170681072	0.00580322	susie
4	169597376	rs10461329	4:169597376_G_C	C	G	2.98014e-08	1	chr4_168681072_170681072	0.00548406	susie
4	169597622	rs116523146	4:169597622_C_T	T	C	3.5797e-08	1	chr4_168681072_170681072	0.00482173	susie
4	169599972	rs72974770	4:169599972_C_T	T	C	2.79468e-08	1	chr4_168681072_170681072	0.00580178	susie
4	169600734	rs58681170	4:169600734_T_C	C	T	2.61446e-08	1	chr4_168681072_170681072	0.00630315	susie
4	169600949	rs57452030	4:169600949_C_T	T	C	3.60983e-08	1	chr4_168681072_170681072	0.00480839	susie
4	169601281	rs58983987	4:169601281_T_C	C	T	2.61446e-08	1	chr4_168681072_170681072	0.00630315	susie
4	169603152	rs57900656	4:169603152_T_C	C	T	2.67757e-08	1	chr4_168681072_170681072	0.00617268	susie
4	169603199	rs72974774	4:169603199_T_C	C	T	2.69142e-08	1	chr4_168681072_170681072	0.0061452	susie
4	169603278	rs72974775	4:169603278_G_C	C	G	2.49022e-08	1	chr4_168681072_170681072	0.00641178	susie
4	169603680	rs72974776	4:169603680_G_C	C	G	2.68318e-08	1	chr4_168681072_170681072	0.00616489	susie
4	169609602	rs56815821	4:169609602_A_T	T	A	2.82051e-08	1	chr4_168681072_170681072	0.00576946	susie
4	169611550	rs57396792	4:169611550_G_T	T	G	2.70383e-08	1	chr4_168681072_170681072	0.00612828	susie
4	185658974	rs34047444	4:185658974_G_A	A	G	4.8917e-09	1	chr4_184659729_186659729	0.266483	susie
4	185659729	rs936788	4:185659729_C_T	T	C	1.56306e-09	1	chr4_184659729_186659729	0.710424	susie
4	186681810	rs10002129	4:186681810_C_T	T	C	8.4875e-18	2	chr4_185703040_187703040	0.15958	susie
4	186682384	rs455935	4:186682384_A_G	G	A	1.12916e-17	2	chr4_185703040_187703040	0.131187	susie
4	186683275	rs162181	4:186683275_C_T	T	C	1.13658e-17	2	chr4_185703040_187703040	0.15394	susie
4	186683284	rs327113	4:186683284_T_C	C	T	6.51809e-18	2	chr4_185703040_187703040	0.189172	susie
4	186686473	rs327110	4:186686473_G_C	C	G	1.14614e-17	2	chr4_185703040_187703040	0.127346	susie
4	186687008	rs327109	4:186687008_G_A	A	G	1.12777e-17	2	chr4_185703040_187703040	0.125455	susie
4	186687658	rs327107	4:186687658_T_C	C	T	3.21816e-17	2	chr4_185703040_187703040	0.0740486	susie
4	186703040	rs327070	4:186703040_G_T	T	G	2.18296e-20	1	chr4_185703040_187703040	0.984033	susie
4	186762048	rs67138036	4:186762048_G_T	T	G	2.35581e-11	3	chr4_185703040_187703040	0.591728	susie
4	186766381	rs6816460	4:186766381_G_A	A	G	9.46113e-11	3	chr4_185703040_187703040	0.102537	susie
4	186766960	rs7660386	4:186766960_A_G	G	A	3.0808e-11	3	chr4_185703040_187703040	0.305747	susie
5	33232716	rs72733368	5:33232716_G_A	A	G	8.19574e-08	1	chr5_32250919_34250919	0.0159698	susie
5	33238880	rs9790946	5:33238880_G_A	A	G	9.11257e-08	1	chr5_32250919_34250919	0.0144821	susie
5	33241549	rs11744391	5:33241549_C_A	A	C	6.93046e-08	1	chr5_32250919_34250919	0.0188483	susie
5	33243702	rs9791054	5:33243702_C_T	T	C	1.20157e-07	1	chr5_32250919_34250919	0.0112304	susie
5	33244904	rs11948327	5:33244904_T_C	C	T	1.36382e-07	1	chr5_32250919_34250919	0.00999906	susie
5	33245664	rs12652045	5:33245664_T_C	C	T	9.84442e-08	1	chr5_32250919_34250919	0.013543	susie
5	33246817	rs72733376	5:33246817_G_A	A	G	1.09747e-07	1	chr5_32250919_34250919	0.0122043	susie
5	33248805	rs11742125	5:33248805_G_C	C	G	1.2522e-07	1	chr5_32250919_34250919	0.0108139	susie
5	33250919	rs56369009	5:33250919_G_A	A	G	8.79145e-09	1	chr5_32250919_34250919	0.122157	susie
5	33256449	rs7711471	5:33256449_T_A	A	T	9.95411e-08	1	chr5_32250919_34250919	0.0133501	susie
5	33260836	rs2934825	5:33260836_T_C	C	T	3.48731e-08	1	chr5_32250919_34250919	0.0382147	susie
5	33260883	rs56289184	5:33260883_G_A	A	G	4.22541e-07	1	chr5_32250919_34250919	0.00358497	susie
5	33262944	rs112916546	5:33262944_G_A	A	G	3.25277e-07	1	chr5_32250919_34250919	0.00452339	susie
5	33263114	rs115586271	5:33263114_G_T	T	G	4.09503e-07	1	chr5_32250919_34250919	0.00368558	susie
5	33267304	rs77012499	5:33267304_T_G	G	T	2.79312e-08	1	chr5_32250919_34250919	0.0410746	susie
5	33267712	rs1427853	5:33267712_G_A	A	G	3.62498e-07	1	chr5_32250919_34250919	0.00450477	susie
5	33270577	rs383283	5:33270577_T_C	C	T	6.76249e-08	1	chr5_32250919_34250919	0.0210796	susie
5	33270677	rs397048	5:33270677_C_T	T	C	7.9917e-08	1	chr5_32250919_34250919	0.0180436	susie
5	33270684	rs403256	5:33270684_T_C	C	T	7.90486e-08	1	chr5_32250919_34250919	0.0182278	susie
5	33270856	rs452784	5:33270856_C_T	T	C	6.66314e-08	1	chr5_32250919_34250919	0.0213718	susie
5	33272541	rs2860275	5:33272541_C_T	T	C	6.12431e-08	1	chr5_32250919_34250919	0.0231173	susie
5	33273549	rs2331189	5:33273549_C_G	G	C	6.31246e-08	1	chr5_32250919_34250919	0.0224743	susie
5	33273955	rs431572	5:33273955_T_C	C	T	6.13776e-08	1	chr5_32250919_34250919	0.0230687	susie
5	33274155	rs368578	5:33274155_C_T	T	C	6.05901e-08	1	chr5_32250919_34250919	0.0233478	susie
5	33274223	rs419043	5:33274223_G_A	A	G	6.03626e-08	1	chr5_32250919_34250919	0.023428	susie
5	33274335	rs453450	5:33274335_A_G	G	A	6.31138e-08	1	chr5_32250919_34250919	0.0224768	susie
5	33275667	rs388975	5:33275667_G_T	T	G	5.13388e-08	1	chr5_32250919_34250919	0.0272419	susie
5	33275770	rs391365	5:33275770_T_G	G	T	7.38563e-08	1	chr5_32250919_34250919	0.0194136	susie
5	33276382	rs400335	5:33276382_G_A	A	G	5.49468e-08	1	chr5_32250919_34250919	0.0255724	susie
5	33276614	rs372783	5:33276614_A_G	G	A	6.119e-08	1	chr5_32250919_34250919	0.0231315	susie
5	33277135	rs446591	5:33277135_A_C	C	A	5.92006e-08	1	chr5_32250919_34250919	0.023849	susie
5	33277667	rs444815	5:33277667_T_C	C	T	6.23549e-08	1	chr5_32250919_34250919	0.022724	susie
5	33277753	rs414372	5:33277753_T_C	C	T	6.22673e-08	1	chr5_32250919_34250919	0.0227538	susie
5	33277943	rs399608	5:33277943_T_C	C	T	6.2432e-08	1	chr5_32250919_34250919	0.0226979	susie
5	33278040	rs34613721	5:33278040_C_CA	CA	C	6.26769e-08	1	chr5_32250919_34250919	0.0226152	susie
5	33278442	rs410080	5:33278442_T_C	C	T	6.6171e-08	1	chr5_32250919_34250919	0.0214994	susie
5	33279010	rs74715669	5:33279010_T_C	C	T	6.29885e-08	1	chr5_32250919_34250919	0.0225055	susie
5	33280604	rs268700	5:33280604_A_G	G	A	5.99002e-08	1	chr5_32250919_34250919	0.0235894	susie
5	33280858	rs268701	5:33280858_C_T	T	C	6.43376e-08	1	chr5_32250919_34250919	0.0220756	susie
5	33280867	chr5:33280867_T_TA	5:33280867_T_TA	TA	T	5.58783e-08	1	chr5_32250919_34250919	0.0251652	susie
5	33281478	rs268702	5:33281478_G_A	A	G	6.38927e-08	1	chr5_32250919_34250919	0.0222174	susie
5	33281486	rs268703	5:33281486_G_A	A	G	5.98672e-08	1	chr5_32250919_34250919	0.0236075	susie
5	33297775	rs268744	5:33297775_A_G	G	A	6.82796e-08	1	chr5_32250919_34250919	0.0207317	susie
5	33321798	rs16890995	5:33321798_T_C	C	T	1.84044e-07	1	chr5_32250919_34250919	0.00735268	susie
5	33330639	chr5:33330639_A_AT	5:33330639_A_AT	AT	A	2.41664e-07	1	chr5_32250919_34250919	0.00573123	susie
5	45168876	rs945529978	5:45168876_T_A	A	T	1.82609e-08	1	chr5_44168876_46168876	0.310662	susie
5	45298082	rs186989542	5:45298082_T_A	A	T	1.82908e-08	1	chr5_44168876_46168876	0.310185	susie
5	45307964	rs946102898	5:45307964_T_A	A	T	1.83619e-08	1	chr5_44168876_46168876	0.309056	susie
5	45307967	rs1042119667	5:45307967_A_T	T	A	9.61976e-08	1	chr5_44168876_46168876	0.0653497	susie
5	72193077	rs7736611	5:72193077_C_T	T	C	1.62162e-07	1	chr5_71193342_73193342	0.0129733	susie
5	72193342	chr5:72193342_C_CT	5:72193342_C_CT	CT	C	7.15754e-09	1	chr5_71193342_73193342	0.228952	susie
5	72200592	rs3828616	5:72200592_A_G	G	A	1.6437e-07	1	chr5_71193342_73193342	0.0143803	susie
5	72210702	rs72761109	5:72210702_C_T	T	C	2.26831e-07	1	chr5_71193342_73193342	0.0105638	susie
5	72211943	rs140630239	5:72211943_CTTG_C	C	CTTG	3.67644e-08	1	chr5_71193342_73193342	0.0564207	susie
5	72212162	rs62363242	5:72212162_G_A	A	G	5.13455e-08	1	chr5_71193342_73193342	0.0413558	susie
5	72212608	rs138988817	5:72212608_C_CT	CT	C	6.42654e-08	1	chr5_71193342_73193342	0.0335272	susie
5	72213236	rs62363244	5:72213236_A_G	G	A	6.49115e-08	1	chr5_71193342_73193342	0.0332199	susie
5	72215065	rs62363245	5:72215065_T_C	C	T	7.1215e-08	1	chr5_71193342_73193342	0.0305891	susie
5	72215162	rs17302844	5:72215162_C_A	A	C	5.76977e-08	1	chr5_71193342_73193342	0.0371	susie
5	72215675	rs72761110	5:72215675_T_C	C	T	3.73888e-08	1	chr5_71193342_73193342	0.0555002	susie
5	72216723	rs62363246	5:72216723_A_G	G	A	4.89952e-08	1	chr5_71193342_73193342	0.045261	susie
5	72216975	rs17375040	5:72216975_T_C	C	T	6.12301e-08	1	chr5_71193342_73193342	0.036768	susie
5	72221888	chr5:72221888_GCTCCTGGAGAAGTAAGTATTAAAAACA_AC	5:72221888_GCTCCTGGAGAAGTAAGTATTAAAAACA_AC	AC	GCTCCTGGAGAAGTAAGTATTAAAAACA	7.2782e-08	1	chr5_71193342_73193342	0.0312921	susie
5	72228336	rs10942927	5:72228336_A_T	T	A	1.29116e-07	1	chr5_71193342_73193342	0.0184237	susie
5	72230488	rs12188341	5:72230488_C_T	T	C	2.58373e-07	1	chr5_71193342_73193342	0.00983477	susie
5	72238492	rs62363248	5:72238492_G_C	C	G	2.12443e-07	1	chr5_71193342_73193342	0.011777	susie
5	72243563	rs62363250	5:72243563_T_A	A	T	2.21611e-07	1	chr5_71193342_73193342	0.0113263	susie
5	72249210	rs62363251	5:72249210_T_C	C	T	2.28611e-07	1	chr5_71193342_73193342	0.0110092	susie
5	72258113	rs17310329	5:72258113_A_G	G	A	1.71661e-07	1	chr5_71193342_73193342	0.014351	susie
5	72261486	rs17376173	5:72261486_A_G	G	A	2.35538e-07	1	chr5_71193342_73193342	0.0107037	susie
5	72266110	rs17310392	5:72266110_G_C	C	G	2.37282e-07	1	chr5_71193342_73193342	0.0106324	susie
5	72269564	rs62364774	5:72269564_G_C	C	G	2.55299e-07	1	chr5_71193342_73193342	0.00994008	susie
5	72273786	rs62364775	5:72273786_C_T	T	C	1.92465e-07	1	chr5_71193342_73193342	0.0129088	susie
5	72276031	rs72761132	5:72276031_G_C	C	G	1.6989e-07	1	chr5_71193342_73193342	0.0144901	susie
5	72277299	rs62364776	5:72277299_G_C	C	G	2.63168e-07	1	chr5_71193342_73193342	0.00966308	susie
5	72277485	rs62364777	5:72277485_T_C	C	T	2.57688e-07	1	chr5_71193342_73193342	0.00985273	susie
5	72288402	rs62364779	5:72288402_G_A	A	G	2.2994e-07	1	chr5_71193342_73193342	0.0109377	susie
5	72292915	rs62364781	5:72292915_C_A	A	C	2.06464e-07	1	chr5_71193342_73193342	0.0121325	susie
5	72332528	rs75192845	5:72332528_CTA_C	C	CTA	2.24396e-07	1	chr5_71193342_73193342	0.0112595	susie
5	72340841	rs62364783	5:72340841_G_A	A	G	1.59496e-07	1	chr5_71193342_73193342	0.0154095	susie
5	72343350	rs62364784	5:72343350_G_C	C	G	1.40482e-07	1	chr5_71193342_73193342	0.0173387	susie
5	72343724	rs17377041	5:72343724_C_T	T	C	1.5903e-07	1	chr5_71193342_73193342	0.0154552	susie
5	72343950	rs10515146	5:72343950_G_A	A	G	1.60536e-07	1	chr5_71193342_73193342	0.0153215	susie
5	72350295	rs143363247	5:72350295_AATTT_A	A	AATTT	1.19142e-07	1	chr5_71193342_73193342	0.020282	susie
5	72361587	rs62364788	5:72361587_G_A	A	G	1.63228e-07	1	chr5_71193342_73193342	0.0150856	susie
5	88507951	rs17479606	5:88507951_C_A	A	C	7.08013e-14	1	chr5_87522683_89522683	0.0284553	susie
5	88507980	rs17479641	5:88507980_G_A	A	G	4.45731e-13	1	chr5_87522683_89522683	0.00467068	susie
5	88510570	rs78602132	5:88510570_T_C	C	T	4.33293e-13	1	chr5_87522683_89522683	0.00472946	susie
5	88512143	rs79791975	5:88512143_T_A	A	T	7.29669e-14	1	chr5_87522683_89522683	0.0276509	susie
5	88512742	rs113184395	5:88512742_G_C	C	G	1.53742e-14	1	chr5_87522683_89522683	0.00405218	susie
5	88513702	rs112382205	5:88513702_CT_C	C	CT	1.68018e-14	1	chr5_87522683_89522683	0.00373706	susie
5	88514100	rs73173535	5:88514100_T_C	C	T	1.60508e-14	1	chr5_87522683_89522683	0.00388723	susie
5	88514381	rs150221399	5:88514381_G_A	A	G	1.97933e-14	1	chr5_87522683_89522683	0.00333096	susie
5	88514548	rs57359170	5:88514548_G_GAA	GAA	G	3.32486e-14	1	chr5_87522683_89522683	0.00422131	susie
5	88514774	rs56855273	5:88514774_C_T	T	C	1.58597e-14	1	chr5_87522683_89522683	0.00392684	susie
5	88516468	rs73173545	5:88516468_T_G	G	T	1.60685e-14	1	chr5_87522683_89522683	0.00388157	susie
5	88517000	rs73173547	5:88517000_T_C	C	T	1.61375e-14	1	chr5_87522683_89522683	0.0038668	susie
5	88518660	rs2161229	5:88518660_T_A	A	T	1.6327e-14	1	chr5_87522683_89522683	0.0038267	susie
5	88518676	rs2161230	5:88518676_A_G	G	A	1.63208e-14	1	chr5_87522683_89522683	0.00382788	susie
5	88518834	rs7718045	5:88518834_G_A	A	G	1.19305e-14	1	chr5_87522683_89522683	0.00502413	susie
5	88520064	rs58525894	5:88520064_C_A	A	C	1.6666e-14	1	chr5_87522683_89522683	0.00376414	susie
5	88520179	rs60230194	5:88520179_T_A	A	T	1.64439e-14	1	chr5_87522683_89522683	0.00380416	susie
5	88520554	rs16903216	5:88520554_A_C	C	A	1.66493e-14	1	chr5_87522683_89522683	0.00376131	susie
5	88520980	rs16903217	5:88520980_G_A	A	G	1.65833e-14	1	chr5_87522683_89522683	0.00377584	susie
5	88522331	rs112852969	5:88522331_A_G	G	A	1.4817e-14	1	chr5_87522683_89522683	0.00417572	susie
5	88522399	rs111992847	5:88522399_T_C	C	T	1.37903e-14	1	chr5_87522683_89522683	0.00444434	susie
5	88522683	chr5:88522683_A_AT	5:88522683_A_AT	AT	A	4.90495e-15	1	chr5_87522683_89522683	0.15964	susie
5	88522738	rs16876718	5:88522738_C_T	T	C	1.38573e-14	1	chr5_87522683_89522683	0.00442534	susie
5	88523651	chr5:88523651_C_CT	5:88523651_C_CT	CT	C	2.28915e-14	1	chr5_87522683_89522683	0.0423196	susie
5	88523675	rs116513572	5:88523675_C_T	T	C	2.95299e-14	1	chr5_87522683_89522683	0.0319168	susie
5	88524711	rs16903218	5:88524711_C_G	G	C	1.42711e-14	1	chr5_87522683_89522683	0.00430977	susie
5	88524922	rs16903220	5:88524922_G_A	A	G	1.42874e-14	1	chr5_87522683_89522683	0.00430753	susie
5	88526123	rs16903223	5:88526123_T_G	G	T	1.50698e-14	1	chr5_87522683_89522683	0.00410484	susie
5	88526372	rs77564604	5:88526372_G_A	A	G	1.53522e-14	1	chr5_87522683_89522683	0.00404035	susie
5	88526668	rs73173564	5:88526668_A_T	T	A	1.44046e-14	1	chr5_87522683_89522683	0.00427664	susie
5	88526968	rs16903225	5:88526968_T_A	A	T	1.44088e-14	1	chr5_87522683_89522683	0.00427558	susie
5	88526988	rs16903226	5:88526988_G_T	T	G	1.90988e-14	1	chr5_87522683_89522683	0.00598278	susie
5	88527080	rs57579808	5:88527080_A_AC	AC	A	1.43979e-14	1	chr5_87522683_89522683	0.00427838	susie
5	88527484	rs57188301	5:88527484_A_C	C	A	1.44033e-14	1	chr5_87522683_89522683	0.00427694	susie
5	88527852	rs73173568	5:88527852_T_G	G	T	1.4413e-14	1	chr5_87522683_89522683	0.00427447	susie
5	88528039	rs59106895	5:88528039_A_T	T	A	1.45037e-14	1	chr5_87522683_89522683	0.0042519	susie
5	88528150	rs58531939	5:88528150_T_C	C	T	1.4413e-14	1	chr5_87522683_89522683	0.00427443	susie
5	88528151	rs79461888	5:88528151_G_A	A	G	3.10899e-14	1	chr5_87522683_89522683	0.0303983	susie
5	88528216	rs56700660	5:88528216_C_T	T	C	1.45685e-14	1	chr5_87522683_89522683	0.00424153	susie
5	88528287	rs59357420	5:88528287_G_A	A	G	1.45669e-14	1	chr5_87522683_89522683	0.00423577	susie
5	88528309	rs58006338	5:88528309_A_G	G	A	1.45545e-14	1	chr5_87522683_89522683	0.00423895	susie
5	88528444	rs58651512	5:88528444_G_A	A	G	1.44075e-14	1	chr5_87522683_89522683	0.00427584	susie
5	88528605	rs57523868	5:88528605_T_C	C	T	1.44075e-14	1	chr5_87522683_89522683	0.00427584	susie
5	88528793	rs73173571	5:88528793_G_A	A	G	1.43806e-14	1	chr5_87522683_89522683	0.0042838	susie
5	88528994	rs73173573	5:88528994_A_G	G	A	1.44117e-14	1	chr5_87522683_89522683	0.00427476	susie
5	88529173	rs73173576	5:88529173_G_T	T	G	1.43588e-14	1	chr5_87522683_89522683	0.00429011	susie
5	88529224	rs76103322	5:88529224_A_C	C	A	1.96945e-14	1	chr5_87522683_89522683	0.00328846	susie
5	88529236	rs78045242	5:88529236_T_A	A	T	1.43735e-14	1	chr5_87522683_89522683	0.00428438	susie
5	88529371	rs56777318	5:88529371_C_T	T	C	1.33666e-14	1	chr5_87522683_89522683	0.00455087	susie
5	88530718	rs56755309	5:88530718_T_C	C	T	1.46111e-14	1	chr5_87522683_89522683	0.00421773	susie
5	88530773	rs73173582	5:88530773_A_G	G	A	1.44378e-14	1	chr5_87522683_89522683	0.00426691	susie
5	88531247	rs114622514	5:88531247_A_G	G	A	4.31222e-14	1	chr5_87522683_89522683	0.0228985	susie
5	88531440	rs73173585	5:88531440_G_A	A	G	1.44863e-14	1	chr5_87522683_89522683	0.00425308	susie
5	88532410	rs61313170	5:88532410_T_C	C	T	1.98659e-14	1	chr5_87522683_89522683	0.00326209	susie
5	88532641	rs16903228	5:88532641_C_A	A	C	1.98584e-14	1	chr5_87522683_89522683	0.00326315	susie
5	88533614	rs73173590	5:88533614_A_G	G	A	1.441e-14	1	chr5_87522683_89522683	0.00427441	susie
5	88534718	rs73173591	5:88534718_T_A	A	T	1.46026e-14	1	chr5_87522683_89522683	0.00426258	susie
5	88535549	rs59515243	5:88535549_G_T	T	G	1.45282e-14	1	chr5_87522683_89522683	0.00424023	susie
5	88535574	rs58768059	5:88535574_T_C	C	T	1.41699e-14	1	chr5_87522683_89522683	0.00433674	susie
5	88535916	rs16903232	5:88535916_C_T	T	C	1.42142e-14	1	chr5_87522683_89522683	0.00431138	susie
5	88537436	rs16903233	5:88537436_A_G	G	A	1.45405e-14	1	chr5_87522683_89522683	0.0042377	susie
5	88537983	rs16903234	5:88537983_T_A	A	T	1.42816e-14	1	chr5_87522683_89522683	0.00431644	susie
5	88538237	rs16903235	5:88538237_A_G	G	A	1.45953e-14	1	chr5_87522683_89522683	0.00422267	susie
5	88538665	rs114270619	5:88538665_C_A	A	C	3.17335e-14	1	chr5_87522683_89522683	0.0297987	susie
5	88539065	rs17480689	5:88539065_A_G	G	A	3.19299e-14	1	chr5_87522683_89522683	0.0296238	susie
5	88540489	rs17421410	5:88540489_A_G	G	A	9.34441e-15	1	chr5_87522683_89522683	0.106725	susie
5	88550347	chr5:88550347_GA_G	5:88550347_GA_G	G	GA	6.15541e-14	1	chr5_87522683_89522683	0.019175	susie
5	88551535	chr5:88551535_AT_A	5:88551535_AT_A	A	AT	6.96167e-15	1	chr5_87522683_89522683	0.0077692	susie
5	88551768	rs17421627	5:88551768_T_G	G	T	1.23409e-14	1	chr5_87522683_89522683	0.0815628	susie
5	88552170	rs79327504	5:88552170_G_A	A	G	1.82471e-14	1	chr5_87522683_89522683	0.0489696	susie
5	88552174	rs75048985	5:88552174_T_A	A	T	1.82471e-14	1	chr5_87522683_89522683	0.0489699	susie
5	88611619	rs115803211	5:88611619_T_C	C	T	1.51122e-13	1	chr5_87522683_89522683	0.00627149	susie
5	88623882	rs115456027	5:88623882_C_T	T	C	2.25332e-13	1	chr5_87522683_89522683	0.00433052	susie
6	1407907	rs1737767	6:1407907_A_C	C	A	4.72836e-08	1	chr6_408032_2408032	0.0790156	susie
6	1408032	rs9328051	6:1408032_G_A	A	G	7.79604e-09	1	chr6_408032_2408032	0.43811	susie
6	1408183	rs1737769	6:1408183_T_C	C	T	1.96015e-07	1	chr6_408032_2408032	0.0211657	susie
6	1409974	rs1711954	6:1409974_C_G	G	C	9.50762e-09	1	chr6_408032_2408032	0.354066	susie
6	1421929	rs1711962	6:1421929_C_T	T	C	1.63361e-07	1	chr6_408032_2408032	0.025428	susie
6	1422009	rs1737776	6:1422009_C_A	A	C	1.70546e-07	1	chr6_408032_2408032	0.0244268	susie
6	1422984	rs1737777	6:1422984_T_C	C	T	1.87536e-07	1	chr6_408032_2408032	0.0223321	susie
6	78770741	rs9343820	6:78770741_T_A	A	T	2.39947e-10	1	chr6_77794483_79794483	0.0116702	susie
6	78786333	rs9361443	6:78786333_C_A	A	C	7.48968e-11	1	chr6_77794483_79794483	0.0348282	susie
6	78791319	rs9343827	6:78791319_A_G	G	A	1.39508e-10	1	chr6_77794483_79794483	0.0193649	susie
6	78792692	rs10943585	6:78792692_G_C	C	G	6.66606e-11	1	chr6_77794483_79794483	0.0388758	susie
6	78793142	rs7762022	6:78793142_C_A	A	C	7.83955e-11	1	chr6_77794483_79794483	0.0333605	susie
6	78793983	rs1507154	6:78793983_C_T	T	C	7.35981e-11	1	chr6_77794483_79794483	0.0353938	susie
6	78794483	rs4628052	6:78794483_G_A	A	G	5.89969e-11	1	chr6_77794483_79794483	0.0436306	susie
6	78803873	rs6913028	6:78803873_C_T	T	C	8.65023e-11	1	chr6_77794483_79794483	0.0303937	susie
6	78804892	rs2202659	6:78804892_C_T	T	C	8.93148e-11	1	chr6_77794483_79794483	0.0294861	susie
6	78825695	rs12195716	6:78825695_T_C	C	T	1.04757e-10	1	chr6_77794483_79794483	0.0253656	susie
6	78826738	rs1567168	6:78826738_C_A	A	C	1.00936e-10	1	chr6_77794483_79794483	0.0262731	susie
6	78833775	rs6912683	6:78833775_C_A	A	C	2.96414e-10	1	chr6_77794483_79794483	0.00958973	susie
6	78839128	rs4706077	6:78839128_G_A	A	G	4.79179e-10	1	chr6_77794483_79794483	0.00614376	susie
6	78840590	rs1542977	6:78840590_G_T	T	G	4.95708e-10	1	chr6_77794483_79794483	0.00595434	susie
6	78840901	rs35949145	6:78840901_C_CA	CA	C	5.08924e-10	1	chr6_77794483_79794483	0.00580959	susie
6	78842095	rs9448580	6:78842095_C_G	G	C	5.56207e-10	1	chr6_77794483_79794483	0.00534946	susie
6	78842401	rs1027813	6:78842401_T_G	G	T	4.86929e-10	1	chr6_77794483_79794483	0.00605315	susie
6	78844110	rs1567167	6:78844110_C_T	T	C	5.24842e-10	1	chr6_77794483_79794483	0.00564624	susie
6	78844390	rs4415132	6:78844390_T_C	C	T	3.49378e-10	1	chr6_77794483_79794483	0.0082242	susie
6	78844476	rs6926537	6:78844476_T_A	A	T	3.81477e-10	1	chr6_77794483_79794483	0.0075756	susie
6	78845338	rs9361451	6:78845338_T_C	C	T	3.74692e-10	1	chr6_77794483_79794483	0.00770393	susie
6	78847329	rs4147183	6:78847329_C_G	G	C	3.12461e-10	1	chr6_77794483_79794483	0.00912925	susie
6	78849885	rs971994	6:78849885_G_C	C	G	3.27246e-10	1	chr6_77794483_79794483	0.00874314	susie
6	78854502	rs4421161	6:78854502_G_A	A	G	3.61784e-10	1	chr6_77794483_79794483	0.00796052	susie
6	78855527	rs9361454	6:78855527_G_T	T	G	3.50864e-10	1	chr6_77794483_79794483	0.00819164	susie
6	78856445	rs9352664	6:78856445_G_T	T	G	5.03016e-10	1	chr6_77794483_79794483	0.00587322	susie
6	78856926	rs1960542	6:78856926_C_T	T	C	3.33009e-10	1	chr6_77794483_79794483	0.00860132	susie
6	78858002	rs9352665	6:78858002_G_C	C	G	5.19466e-10	1	chr6_77794483_79794483	0.00570133	susie
6	78858323	chr6:78858323_A_AG	6:78858323_A_AG	AG	A	5.20572e-10	1	chr6_77794483_79794483	0.00568898	susie
6	78860628	rs6937465	6:78860628_G_T	T	G	4.81319e-10	1	chr6_77794483_79794483	0.00611931	susie
6	78862467	rs9352666	6:78862467_C_G	G	C	4.93976e-10	1	chr6_77794483_79794483	0.0059732	susie
6	78862579	rs9352667	6:78862579_C_T	T	C	3.63664e-10	1	chr6_77794483_79794483	0.00792139	susie
6	78863082	rs9448584	6:78863082_G_T	T	G	3.62375e-10	1	chr6_77794483_79794483	0.00794769	susie
6	78866782	rs9443621	6:78866782_A_G	G	A	5.43955e-10	1	chr6_77794483_79794483	0.00546194	susie
6	78873073	rs9443622	6:78873073_C_T	T	C	5.86106e-10	1	chr6_77794483_79794483	0.00509046	susie
6	78873720	rs12193319	6:78873720_C_A	A	C	3.98356e-10	1	chr6_77794483_79794483	0.00726687	susie
6	78874424	rs9352669	6:78874424_T_G	G	T	5.52123e-10	1	chr6_77794483_79794483	0.00537993	susie
6	78874716	rs9352670	6:78874716_A_G	G	A	3.89388e-10	1	chr6_77794483_79794483	0.00742235	susie
6	78875256	rs9341754	6:78875256_A_C	C	A	3.73449e-10	1	chr6_77794483_79794483	0.00771815	susie
6	78875908	rs9343843	6:78875908_C_T	T	C	4.58625e-10	1	chr6_77794483_79794483	0.0063731	susie
6	78876746	rs9343844	6:78876746_T_A	A	T	4.10178e-10	1	chr6_77794483_79794483	0.00707073	susie
6	78879315	rs9448587	6:78879315_G_A	A	G	4.58068e-10	1	chr6_77794483_79794483	0.0063806	susie
6	78879750	rs9361460	6:78879750_C_G	G	C	5.2886e-10	1	chr6_77794483_79794483	0.00559894	susie
6	78880344	rs9448588	6:78880344_T_G	G	T	5.34111e-10	1	chr6_77794483_79794483	0.00554803	susie
6	78880668	rs9359354	6:78880668_A_G	G	A	3.73586e-10	1	chr6_77794483_79794483	0.00771473	susie
6	78882088	rs2174743	6:78882088_G_A	A	G	3.4477e-10	1	chr6_77794483_79794483	0.00831647	susie
6	78887786	rs35355117	6:78887786_AC_A	A	AC	3.88034e-10	1	chr6_77794483_79794483	0.00744648	susie
6	78889747	rs9361462	6:78889747_A_G	G	A	5.41929e-10	1	chr6_77794483_79794483	0.0054738	susie
6	78896712	rs9448590	6:78896712_C_G	G	C	4.44262e-10	1	chr6_77794483_79794483	0.0065644	susie
6	78896773	rs9448591	6:78896773_C_T	T	C	4.2543e-10	1	chr6_77794483_79794483	0.00683518	susie
6	78897404	rs55755815	6:78897404_G_T	T	G	4.44287e-10	1	chr6_77794483_79794483	0.00656407	susie
6	78897465	rs56057971	6:78897465_G_A	A	G	5.89258e-10	1	chr6_77794483_79794483	0.00506547	susie
6	78900384	rs2174742	6:78900384_G_T	T	G	5.996e-10	1	chr6_77794483_79794483	0.00498506	susie
6	78903083	rs9352675	6:78903083_G_A	A	G	4.98464e-10	1	chr6_77794483_79794483	0.00589918	susie
6	78903859	rs1354831	6:78903859_T_C	C	T	4.89449e-10	1	chr6_77794483_79794483	0.00600267	susie
6	78904046	rs1354832	6:78904046_C_T	T	C	5.516e-10	1	chr6_77794483_79794483	0.00537049	susie
6	78905491	rs4706079	6:78905491_G_A	A	G	4.74008e-10	1	chr6_77794483_79794483	0.00618006	susie
6	78905833	rs4706742	6:78905833_C_T	T	C	4.73118e-10	1	chr6_77794483_79794483	0.00619085	susie
6	78908635	rs9361466	6:78908635_T_C	C	T	5.03467e-10	1	chr6_77794483_79794483	0.0058469	susie
6	78910251	rs7756858	6:78910251_A_G	G	A	5.62611e-10	1	chr6_77794483_79794483	0.00527514	susie
6	78911381	rs9361467	6:78911381_A_G	G	A	5.22925e-10	1	chr6_77794483_79794483	0.00564147	susie
6	78911384	rs9343848	6:78911384_C_T	T	C	4.8674e-10	1	chr6_77794483_79794483	0.00603003	susie
6	78919712	rs9448596	6:78919712_T_C	C	T	4.65734e-10	1	chr6_77794483_79794483	0.00628748	susie
6	78919847	rs9443626	6:78919847_G_C	C	G	5.49781e-10	1	chr6_77794483_79794483	0.00538935	susie
6	78920282	rs9352676	6:78920282_A_G	G	A	4.91137e-10	1	chr6_77794483_79794483	0.00597971	susie
6	78922125	rs9350794	6:78922125_T_C	C	T	4.8697e-10	1	chr6_77794483_79794483	0.00603201	susie
6	78923412	rs7760866	6:78923412_G_C	C	G	5.37423e-10	1	chr6_77794483_79794483	0.00550315	susie
6	78923724	rs9361472	6:78923724_G_T	T	G	3.20124e-10	1	chr6_77794483_79794483	0.0089263	susie
6	78923870	rs9448597	6:78923870_C_T	T	C	5.55879e-10	1	chr6_77794483_79794483	0.00533521	susie
6	78933487	rs12660770	6:78933487_C_T	T	C	5.51371e-10	1	chr6_77794483_79794483	0.00536986	susie
6	78945760	rs10943605	6:78945760_G_A	A	G	4.63725e-10	1	chr6_77794483_79794483	0.00630547	susie
6	78947674	rs1984195	6:78947674_G_A	A	G	5.30774e-10	1	chr6_77794483_79794483	0.00556087	susie
6	78949453	rs2174739	6:78949453_A_G	G	A	6.30558e-10	1	chr6_77794483_79794483	0.00474345	susie
6	78954723	rs9443632	6:78954723_T_C	C	T	6.15081e-10	1	chr6_77794483_79794483	0.00485558	susie
6	78955031	rs10455356	6:78955031_T_C	C	T	6.10311e-10	1	chr6_77794483_79794483	0.00489078	susie
6	78955493	rs7753358	6:78955493_T_A	A	T	5.65365e-10	1	chr6_77794483_79794483	0.00524666	susie
6	78962416	rs946022	6:78962416_G_T	T	G	5.12576e-10	1	chr6_77794483_79794483	0.00574413	susie
6	78962805	rs3805747	6:78962805_A_G	G	A	5.82657e-10	1	chr6_77794483_79794483	0.00510341	susie
6	78966611	rs10943609	6:78966611_A_T	T	A	5.45039e-10	1	chr6_77794483_79794483	0.00542555	susie
6	78968494	rs9343856	6:78968494_G_A	A	G	5.60603e-10	1	chr6_77794483_79794483	0.00528753	susie
6	78968731	rs144326293	6:78968731_AAATT_A	A	AAATT	5.34407e-10	1	chr6_77794483_79794483	0.00552734	susie
6	78971934	rs4406190	6:78971934_G_A	A	G	4.84181e-10	1	chr6_77794483_79794483	0.00605613	susie
6	78972850	rs7741943	6:78972850_G_A	A	G	5.5667e-10	1	chr6_77794483_79794483	0.00532568	susie
6	78974700	rs10943610	6:78974700_G_A	A	G	4.86063e-10	1	chr6_77794483_79794483	0.00603387	susie
6	78979733	rs1538235	6:78979733_C_T	T	C	4.12665e-10	1	chr6_77794483_79794483	0.00703175	susie
6	78980573	rs1572584	6:78980573_G_A	A	G	5.78754e-10	1	chr6_77794483_79794483	0.00514097	susie
6	78980859	rs1572585	6:78980859_C_T	T	C	5.17341e-10	1	chr6_77794483_79794483	0.00570147	susie
6	78985312	rs1890229	6:78985312_C_T	T	C	5.77564e-10	1	chr6_77794483_79794483	0.00515065	susie
6	78986948	rs35730468	6:78986948_GAAT_G	G	GAAT	5.10388e-10	1	chr6_77794483_79794483	0.00577342	susie
6	78989094	rs147155255	6:78989094_C_CA	CA	C	5.53574e-10	1	chr6_77794483_79794483	0.00535872	susie
6	78992255	rs6454092	6:78992255_G_A	A	G	6.1954e-10	1	chr6_77794483_79794483	0.00482188	susie
6	78996128	rs6940637	6:78996128_C_T	T	C	6.5187e-10	1	chr6_77794483_79794483	0.00460383	susie
6	79005150	rs13191068	6:79005150_T_C	C	T	5.66126e-10	1	chr6_77794483_79794483	0.00523846	susie
6	79009078	rs9352683	6:79009078_T_G	G	T	5.27142e-10	1	chr6_77794483_79794483	0.0055996	susie
6	79011150	rs9443638	6:79011150_T_A	A	T	5.2997e-10	1	chr6_77794483_79794483	0.00557187	susie
6	79012922	rs4706747	6:79012922_A_G	G	A	6.46524e-10	1	chr6_77794483_79794483	0.00463527	susie
6	79014712	rs9361480	6:79014712_G_A	A	G	6.0071e-10	1	chr6_77794483_79794483	0.00496529	susie
6	79019772	rs9350800	6:79019772_A_C	C	A	6.56783e-10	1	chr6_77794483_79794483	0.00456603	susie
6	79024652	rs2050659	6:79024652_A_C	C	A	5.50128e-10	1	chr6_77794483_79794483	0.00538589	susie
6	79025009	rs2050660	6:79025009_C_T	T	C	6.36016e-10	1	chr6_77794483_79794483	0.004709	susie
6	79027389	rs7742034	6:79027389_A_G	G	A	5.01578e-10	1	chr6_77794483_79794483	0.0058578	susie
6	79029293	rs9343860	6:79029293_G_A	A	G	5.33737e-10	1	chr6_77794483_79794483	0.00553671	susie
6	79032241	rs4565265	6:79032241_A_G	G	A	5.55329e-10	1	chr6_77794483_79794483	0.00533823	susie
6	79032241	rs4565265	6:79032241_A_G	G	A	5.55329e-10	2	chr6_79030470_81030470	0.0560316	susie
6	79032384	rs2095724	6:79032384_C_T	T	C	5.47041e-10	1	chr6_77794483_79794483	0.0054133	susie
6	79032384	rs2095724	6:79032384_C_T	T	C	5.47041e-10	2	chr6_79030470_81030470	0.0568281	susie
6	79034018	rs1538233	6:79034018_G_T	T	G	5.21202e-10	1	chr6_77794483_79794483	0.00566153	susie
6	79034018	rs1538233	6:79034018_G_T	T	G	5.21202e-10	2	chr6_79030470_81030470	0.0582947	susie
6	79043075	rs9343863	6:79043075_T_C	C	T	4.42376e-10	1	chr6_77794483_79794483	0.00658829	susie
6	79043075	rs9343863	6:79043075_T_C	C	T	4.42376e-10	2	chr6_79030470_81030470	0.0673534	susie
6	79043356	rs2050662	6:79043356_G_C	C	G	4.29118e-10	1	chr6_77794483_79794483	0.00677178	susie
6	79043356	rs2050662	6:79043356_G_C	C	G	4.29118e-10	2	chr6_79030470_81030470	0.0683677	susie
6	79043677	rs2050663	6:79043677_T_C	C	T	4.44181e-10	1	chr6_77794483_79794483	0.00656366	susie
6	79043677	rs2050663	6:79043677_T_C	C	T	4.44181e-10	2	chr6_79030470_81030470	0.066965	susie
6	79048501	rs9361484	6:79048501_C_A	A	C	4.87579e-10	1	chr6_77794483_79794483	0.0060146	susie
6	79048501	rs9361484	6:79048501_C_A	A	C	4.87579e-10	2	chr6_79030470_81030470	0.0629395	susie
6	79048506	rs9352686	6:79048506_T_G	G	T	4.10957e-10	1	chr6_77794483_79794483	0.0070521	susie
6	79048506	rs9352686	6:79048506_T_G	G	T	4.10957e-10	2	chr6_79030470_81030470	0.0743663	susie
6	79051280	rs4706080	6:79051280_C_T	T	C	4.95153e-10	1	chr6_77794483_79794483	0.00593545	susie
6	79051280	rs4706080	6:79051280_C_T	T	C	4.95153e-10	2	chr6_79030470_81030470	0.0595248	susie
6	79052455	rs2152951	6:79052455_G_A	A	G	5.00849e-10	1	chr6_77794483_79794483	0.00587344	susie
6	79052455	rs2152951	6:79052455_G_A	A	G	5.00849e-10	2	chr6_79030470_81030470	0.0607035	susie
6	79059339	rs6915558	6:79059339_A_T	T	A	4.44895e-10	1	chr6_77794483_79794483	0.00654885	susie
6	79059339	rs6915558	6:79059339_A_T	T	A	4.44895e-10	2	chr6_79030470_81030470	0.0664549	susie
6	79066387	rs1547731	6:79066387_A_G	G	A	7.83047e-10	2	chr6_79030470_81030470	0.0422646	susie
6	79073157	rs9361488	6:79073157_T_C	C	T	4.10346e-10	1	chr6_77794483_79794483	0.00705944	susie
6	79073157	rs9361488	6:79073157_T_C	C	T	4.10346e-10	2	chr6_79030470_81030470	0.0746329	susie
6	79089121	rs9443643	6:79089121_A_G	G	A	4.85844e-10	1	chr6_77794483_79794483	0.00602639	susie
6	79089121	rs9443643	6:79089121_A_G	G	A	4.85844e-10	2	chr6_79030470_81030470	0.0597775	susie
6	79100816	rs7767100	6:79100816_A_C	C	A	1.50441e-09	2	chr6_79030470_81030470	0.0218889	susie
6	79113030	chr6:79113030_AAC_A	6:79113030_AAC_A	A	AAC	2.46144e-09	2	chr6_79030470_81030470	0.0180278	susie
6	79113207	rs9443645	6:79113207_C_T	T	C	8.78884e-10	2	chr6_79030470_81030470	0.0500529	susie
6	79987601	rs4706108	6:79987601_A_G	G	A	2.81214e-16	1	chr6_79030470_81030470	0.0126061	susie
6	80003527	rs10943681	6:80003527_A_C	C	A	1.9886e-16	1	chr6_79030470_81030470	0.0176235	susie
6	80003924	rs12526265	6:80003924_G_T	T	G	1.3962e-16	1	chr6_79030470_81030470	0.0251404	susie
6	80004244	rs2295838	6:80004244_C_T	T	C	1.28961e-16	1	chr6_79030470_81030470	0.0270521	susie
6	80005446	rs9341801	6:80005446_G_A	A	G	1.65184e-16	1	chr6_79030470_81030470	0.0212362	susie
6	80009619	rs3799497	6:80009619_T_C	C	T	1.73585e-16	1	chr6_79030470_81030470	0.0201964	susie
6	80010569	rs1897870	6:80010569_C_T	T	C	1.2951e-16	1	chr6_79030470_81030470	0.0273682	susie
6	80014439	rs2295840	6:80014439_T_C	C	T	1.87449e-16	1	chr6_79030470_81030470	0.018761	susie
6	80021958	rs9341802	6:80021958_A_G	G	A	4.31559e-17	1	chr6_79030470_81030470	0.155721	susie
6	80024167	rs9294168	6:80024167_A_G	G	A	1.79779e-16	1	chr6_79030470_81030470	0.0194214	susie
6	80030470	rs10943682	6:80030470_G_A	A	G	3.1226e-17	1	chr6_79030470_81030470	0.218143	susie
6	80031753	rs9352790	6:80031753_A_G	G	A	1.39615e-16	1	chr6_79030470_81030470	0.0252907	susie
6	80033763	rs75666352	6:80033763_C_CATGTGT	CATGTGT	C	2.41513e-16	1	chr6_79030470_81030470	0.0143963	susie
6	80039062	rs2181070	6:80039062_A_G	G	A	2.02298e-16	1	chr6_79030470_81030470	0.0173188	susie
6	80040376	rs2295841	6:80040376_C_G	G	C	2.78963e-16	1	chr6_79030470_81030470	0.0125087	susie
6	80050155	rs9341803	6:80050155_C_T	T	C	1.72108e-16	1	chr6_79030470_81030470	0.0203803	susie
6	80053082	rs9343961	6:80053082_T_C	C	T	5.58323e-17	1	chr6_79030470_81030470	0.119426	susie
6	80054074	rs6925415	6:80054074_T_C	C	T	1.96402e-16	1	chr6_79030470_81030470	0.0179117	susie
6	80077815	rs4706827	6:80077815_C_T	T	C	2.68229e-16	1	chr6_79030470_81030470	0.0182737	susie
6	80077937	rs1927426	6:80077937_A_T	T	A	1.4755e-16	1	chr6_79030470_81030470	0.035073	susie
6	80078220	rs1927425	6:80078220_T_C	C	T	1.42316e-16	1	chr6_79030470_81030470	0.0363981	susie
6	80078612	rs9343965	6:80078612_A_G	G	A	1.73362e-16	1	chr6_79030470_81030470	0.0296945	susie
6	80080595	chr6:80080595_TAC_T	6:80080595_TAC_T	T	TAC	1.06629e-16	1	chr6_79030470_81030470	0.047912	susie
6	98100103	rs9385269	6:98100103_C_T	T	C	2.93166e-11	1	chr6_97131605_99131605	0.0432306	susie
6	98106018	rs1487441	6:98106018_G_A	A	G	7.92354e-11	1	chr6_97131605_99131605	0.0159153	susie
6	98113873	rs71806471	6:98113873_CAATTT_C	C	CAATTT	7.06424e-11	1	chr6_97131605_99131605	0.0178844	susie
6	98114844	rs9375195	6:98114844_G_A	A	G	4.21672e-11	1	chr6_97131605_99131605	0.0317505	susie
6	98117335	rs1487445	6:98117335_C_T	T	C	4.7791e-11	1	chr6_97131605_99131605	0.0247118	susie
6	98117336	rs1487446	6:98117336_C_T	T	C	1.7776e-11	1	chr6_97131605_99131605	0.0680849	susie
6	98118630	rs77910749	6:98118630_CT_C	C	CT	4.47271e-11	1	chr6_97131605_99131605	0.0263487	susie
6	98124244	rs10457441	6:98124244_T_C	C	T	1.48325e-11	1	chr6_97131605_99131605	0.0870299	susie
6	98125100	rs13208578	6:98125100_C_T	T	C	1.89173e-11	1	chr6_97131605_99131605	0.0691746	susie
6	98126684	rs968050	6:98126684_C_T	T	C	5.91386e-11	1	chr6_97131605_99131605	0.0200513	susie
6	98127850	rs9388171	6:98127850_C_G	G	C	1.79868e-11	1	chr6_97131605_99131605	0.0672417	susie
6	98128347	rs12202969	6:98128347_G_A	A	G	6.37551e-11	1	chr6_97131605_99131605	0.018657	susie
6	98128812	rs1872841	6:98128812_C_A	A	C	2.21421e-11	1	chr6_97131605_99131605	0.0585581	susie
6	98129813	rs9372734	6:98129813_C_T	T	C	5.63451e-11	1	chr6_97131605_99131605	0.0210225	susie
6	98130635	rs9401634	6:98130635_T_C	C	T	1.57846e-11	1	chr6_97131605_99131605	0.0818646	susie
6	98131605	rs12204181	6:98131605_T_C	C	T	1.40908e-11	1	chr6_97131605_99131605	0.0919661	susie
6	98133279	rs143528431	6:98133279_AC_A	A	AC	6.97603e-11	1	chr6_97131605_99131605	0.0172053	susie
6	98133282	rs62422665	6:98133282_G_A	A	G	6.58086e-11	1	chr6_97131605_99131605	0.0181397	susie
6	98135024	rs12206087	6:98135024_G_A	A	G	5.97945e-11	1	chr6_97131605_99131605	0.019851	susie
6	98135611	rs138027849	6:98135611_CAT_C	C	CAT	5.85797e-11	1	chr6_97131605_99131605	0.0202519	susie
6	98140878	rs9375225	6:98140878_G_T	T	G	1.93999e-11	1	chr6_97131605_99131605	0.0665601	susie
6	98143198	rs34645063	6:98143198_CA_C	C	CA	2.25486e-11	1	chr6_97131605_99131605	0.0547204	susie
6	98143746	rs2388334	6:98143746_A_G	G	A	5.80467e-11	1	chr6_97131605_99131605	0.0206323	susie
6	107099066	rs4946810	6:107099066_A_C	C	A	2.56202e-10	1	chr6_106114666_108114666	0.0669075	susie
6	107099312	rs4946811	6:107099312_A_C	C	A	4.63476e-11	1	chr6_106114666_108114666	0.342038	susie
6	107114666	rs372411283	6:107114666_TCCGGCCGCC_T	T	TCCGGCCGCC	3.1052e-11	1	chr6_106114666_108114666	0.501439	susie
6	107121227	rs12208103	6:107121227_C_T	T	C	2.0446e-10	1	chr6_106114666_108114666	0.0829661	susie
6	126337897	rs6919397	6:126337897_T_G	G	T	2.15457e-11	1	chr6_125479998_127479998	0.0118731	susie
6	126339209	rs10641703	6:126339209_T_TAGG	TAGG	T	2.10049e-11	1	chr6_125479998_127479998	0.012165	susie
6	126340008	rs9388486	6:126340008_T_C	C	T	2.17931e-11	1	chr6_125479998_127479998	0.0117441	susie
6	126340712	rs9375435	6:126340712_C_T	T	C	5.76906e-11	1	chr6_125479998_127479998	0.00463343	susie
6	126343187	rs17754780	6:126343187_C_T	T	C	5.53498e-11	1	chr6_125479998_127479998	0.00482039	susie
6	126345270	rs6907898	6:126345270_C_T	T	C	7.64793e-11	1	chr6_125479998_127479998	0.00353991	susie
6	126345679	rs67316676	6:126345679_A_ATAACT	ATAACT	A	6.24672e-11	1	chr6_125479998_127479998	0.0042945	susie
6	126348333	rs9401876	6:126348333_C_A	A	C	5.38244e-11	1	chr6_125479998_127479998	0.00495077	susie
6	126353208	rs2045258	6:126353208_A_G	G	A	5.28493e-11	1	chr6_125479998_127479998	0.00503798	susie
6	126355558	rs34719908	6:126355558_A_AC	AC	A	7.21445e-11	1	chr6_125479998_127479998	0.00374271	susie
6	126357960	rs9491624	6:126357960_A_T	T	A	5.11019e-11	1	chr6_125479998_127479998	0.00520238	susie
6	126359343	rs2326387	6:126359343_G_A	A	G	5.04987e-11	1	chr6_125479998_127479998	0.00526171	susie
6	126360922	rs35634111	6:126360922_AT_A	A	AT	6.31642e-11	1	chr6_125479998_127479998	0.00424923	susie
6	126364681	rs2027299	6:126364681_G_C	C	G	5.48505e-11	1	chr6_125479998_127479998	0.00486229	susie
6	126365367	rs4895807	6:126365367_C_G	G	C	6.42599e-11	1	chr6_125479998_127479998	0.00418003	susie
6	126367442	rs35536837	6:126367442_C_CT	CT	C	6.26189e-11	1	chr6_125479998_127479998	0.00428456	susie
6	126368521	chr6:126368521_C_CT	6:126368521_C_CT	CT	C	5.37761e-11	1	chr6_125479998_127479998	0.00495502	susie
6	126369111	chr6:126369111_AT_A	6:126369111_AT_A	A	AT	4.77584e-11	1	chr6_125479998_127479998	0.00554971	susie
6	126377573	rs9388489	6:126377573_A_G	G	A	7.05634e-11	1	chr6_125479998_127479998	0.00382274	susie
6	126377904	rs67126256	6:126377904_TG_T	T	TG	7.60148e-11	1	chr6_125479998_127479998	0.00356056	susie
6	126378465	chr6:126378465_GT_G	6:126378465_GT_G	G	GT	8.49453e-11	1	chr6_125479998_127479998	0.0032023	susie
6	126380821	rs1361262	6:126380821_T_C	C	T	9.42653e-11	1	chr6_125479998_127479998	0.00289937	susie
6	126386699	chr6:126386699_CT_C	6:126386699_CT_C	C	CT	2.15573e-11	1	chr6_125479998_127479998	0.0118669	susie
6	126391101	rs1578060	6:126391101_G_C	C	G	2.48639e-11	1	chr6_125479998_127479998	0.010354	susie
6	126394213	rs397738122	6:126394213_A_AT	AT	A	2.676e-11	1	chr6_125479998_127479998	0.00965177	susie
6	126405149	rs9398805	6:126405149_C_T	T	C	2.56511e-11	1	chr6_125479998_127479998	0.0100501	susie
6	126406269	rs35640641	6:126406269_A_AC	AC	A	2.87581e-11	1	chr6_125479998_127479998	0.00900995	susie
6	126406762	rs4897178	6:126406762_T_G	G	T	2.83249e-11	1	chr6_125479998_127479998	0.00914158	susie
6	126406784	rs4897179	6:126406784_G_A	A	G	2.82501e-11	1	chr6_125479998_127479998	0.00916469	susie
6	126406804	rs4897180	6:126406804_A_T	T	A	2.71112e-11	1	chr6_125479998_127479998	0.00953224	susie
6	126409397	rs576049	6:126409397_T_G	G	T	3.35793e-11	1	chr6_125479998_127479998	0.00776974	susie
6	126419677	rs34279746	6:126419677_TTA_T	T	TTA	2.46858e-11	1	chr6_125479998_127479998	0.0104253	susie
6	126422941	rs9321065	6:126422941_G_A	A	G	1.94897e-11	1	chr6_125479998_127479998	0.0130675	susie
6	126423930	rs2039735	6:126423930_T_C	C	T	2.92565e-11	1	chr6_125479998_127479998	0.00886322	susie
6	126427347	rs1538172	6:126427347_A_G	G	A	2.52758e-11	1	chr6_125479998_127479998	0.0101927	susie
6	126430775	rs9401881	6:126430775_C_T	T	C	2.5314e-11	1	chr6_125479998_127479998	0.010178	susie
6	126431652	rs4565329	6:126431652_C_T	T	C	2.78343e-11	1	chr6_125479998_127479998	0.00929549	susie
6	126431728	rs1538170	6:126431728_C_T	T	C	2.79658e-11	1	chr6_125479998_127479998	0.00925371	susie
6	126431738	rs1538171	6:126431738_C_G	G	C	2.70496e-11	1	chr6_125479998_127479998	0.00955299	susie
6	126432418	rs4897181	6:126432418_C_T	T	C	2.76246e-11	1	chr6_125479998_127479998	0.00936288	susie
6	126433909	rs9401882	6:126433909_A_G	G	A	3.16371e-11	1	chr6_125479998_127479998	0.00822487	susie
6	126434496	rs4897182	6:126434496_T_G	G	T	2.7976e-11	1	chr6_125479998_127479998	0.00925047	susie
6	126437394	rs9375439	6:126437394_C_G	G	C	3.06117e-11	1	chr6_125479998_127479998	0.00848792	susie
6	126437645	rs9398808	6:126437645_G_T	T	G	2.99369e-11	1	chr6_125479998_127479998	0.00867065	susie
6	126437887	rs9385399	6:126437887_G_T	T	G	3.02627e-11	1	chr6_125479998_127479998	0.00858142	susie
6	126438441	rs1415671	6:126438441_T_G	G	T	2.22865e-11	1	chr6_125479998_127479998	0.0114956	susie
6	126438495	rs35168838	6:126438495_G_GT	GT	G	2.5159e-11	1	chr6_125479998_127479998	0.0102379	susie
6	126439848	rs2184968	6:126439848_T_C	C	T	4.09506e-11	1	chr6_125479998_127479998	0.00642787	susie
6	126440082	rs2152876	6:126440082_G_A	A	G	2.6522e-11	1	chr6_125479998_127479998	0.00973451	susie
6	126443044	rs9385400	6:126443044_T_G	G	T	2.42869e-11	1	chr6_125479998_127479998	0.010589	susie
6	126446365	rs1361107	6:126446365_A_C	C	A	5.09279e-11	1	chr6_125479998_127479998	0.00521936	susie
6	126446454	rs1361108	6:126446454_C_T	T	C	4.24657e-11	1	chr6_125479998_127479998	0.00620863	susie
6	126449878	rs1337735	6:126449878_T_A	A	T	2.38647e-11	1	chr6_125479998_127479998	0.0107679	susie
6	126449997	rs1361109	6:126449997_C_T	T	C	2.27891e-11	1	chr6_125479998_127479998	0.0112531	susie
6	126450541	rs1572569	6:126450541_G_A	A	G	2.34566e-11	1	chr6_125479998_127479998	0.0109469	susie
6	126452341	rs2184967	6:126452341_C_T	T	C	3.99306e-11	1	chr6_125479998_127479998	0.00658463	susie
6	126452434	rs4559102	6:126452434_G_A	A	G	3.5389e-11	1	chr6_125479998_127479998	0.00738971	susie
6	126454948	rs9388494	6:126454948_G_T	T	G	2.28823e-11	1	chr6_125479998_127479998	0.0112093	susie
6	126457454	rs9375441	6:126457454_G_A	A	G	2.91127e-11	1	chr6_125479998_127479998	0.00890503	susie
6	126459070	rs36081436	6:126459070_C_CTT	CTT	C	3.75572e-11	1	chr6_125479998_127479998	0.00698159	susie
6	126460288	rs4895808	6:126460288_C_T	T	C	3.0047e-11	1	chr6_125479998_127479998	0.00864028	susie
6	126461311	rs9388495	6:126461311_G_A	A	G	3.25394e-11	1	chr6_125479998_127479998	0.00800682	susie
6	126463916	rs9388496	6:126463916_A_G	G	A	2.59035e-11	1	chr6_125479998_127479998	0.00995651	susie
6	126466961	rs1844594	6:126466961_G_A	A	G	2.69273e-11	1	chr6_125479998_127479998	0.00959444	susie
6	126467998	rs9398809	6:126467998_C_T	T	C	2.65686e-11	1	chr6_125479998_127479998	0.00971819	susie
6	126468326	rs9385401	6:126468326_C_T	T	C	2.74119e-11	1	chr6_125479998_127479998	0.00943231	susie
6	126475965	rs9401883	6:126475965_A_G	G	A	2.77245e-11	1	chr6_125479998_127479998	0.00933066	susie
6	126479998	rs1159619	6:126479998_C_A	A	C	1.04007e-11	1	chr6_125479998_127479998	0.0238209	susie
6	126481991	rs9375442	6:126481991_A_C	C	A	3.04441e-11	1	chr6_125479998_127479998	0.00853256	susie
6	126484109	rs2050644	6:126484109_A_G	G	A	2.90421e-11	1	chr6_125479998_127479998	0.00892572	susie
6	126485530	rs4422634	6:126485530_T_C	C	T	3.02442e-11	1	chr6_125479998_127479998	0.00858644	susie
6	126487491	rs1120786	6:126487491_T_G	G	T	2.95147e-11	1	chr6_125479998_127479998	0.0087891	susie
6	126488724	rs9372839	6:126488724_G_A	A	G	2.81252e-11	1	chr6_125479998_127479998	0.0092036	susie
6	126490782	rs2326451	6:126490782_A_T	T	A	1.99288e-11	1	chr6_125479998_127479998	0.0127922	susie
6	126494458	rs9398810	6:126494458_C_A	A	C	3.19773e-11	1	chr6_125479998_127479998	0.00814123	susie
6	126498553	rs4418209	6:126498553_T_G	G	T	3.21242e-11	1	chr6_125479998_127479998	0.00810566	susie
6	126501489	rs9372840	6:126501489_A_C	C	A	2.5963e-11	1	chr6_125479998_127479998	0.00993471	susie
6	126504691	rs9401885	6:126504691_C_G	G	C	3.02372e-11	1	chr6_125479998_127479998	0.00858835	susie
6	126504739	rs71672284	6:126504739_ATAATTAT_A	A	ATAATTAT	2.94424e-11	1	chr6_125479998_127479998	0.00880975	susie
6	126505673	rs2130603	6:126505673_A_C	C	A	2.84062e-11	1	chr6_125479998_127479998	0.00911657	susie
6	126508835	rs7738135	6:126508835_G_A	A	G	2.97643e-11	1	chr6_125479998_127479998	0.00871867	susie
6	126509366	rs4053271	6:126509366_T_C	C	T	3.22228e-11	1	chr6_125479998_127479998	0.00808196	susie
6	126512937	rs1490387	6:126512937_C_A	A	C	3.38194e-11	1	chr6_125479998_127479998	0.00771704	susie
6	126513869	rs9375446	6:126513869_G_A	A	G	3.88525e-11	1	chr6_125479998_127479998	0.00675907	susie
6	126514509	rs1490388	6:126514509_C_T	T	C	3.72803e-11	1	chr6_125479998_127479998	0.00703112	susie
6	126516517	rs1907067	6:126516517_A_C	C	A	3.25931e-11	1	chr6_125479998_127479998	0.0079942	susie
6	126517459	rs1602278	6:126517459_A_C	C	A	2.95786e-11	1	chr6_125479998_127479998	0.00877098	susie
6	126530014	rs1490384	6:126530014_C_T	T	C	4.19065e-11	1	chr6_125479998_127479998	0.00628773	susie
6	126535063	rs10717620	6:126535063_TA_T	T	TA	6.23107e-11	1	chr6_125479998_127479998	0.0043048	susie
6	126536785	chr6:126536785_ATG_A	6:126536785_ATG_A	A	ATG	4.34565e-11	1	chr6_125479998_127479998	0.00607334	susie
6	126541409	rs35424995	6:126541409_TTG_T	T	TTG	6.26958e-11	1	chr6_125479998_127479998	0.00427954	susie
6	126544738	rs6925689	6:126544738_T_C	C	T	9.50408e-11	1	chr6_125479998_127479998	0.00287678	susie
6	126544987	rs1155939	6:126544987_C_A	A	C	7.74765e-11	1	chr6_125479998_127479998	0.00349639	susie
6	126545326	rs1155938	6:126545326_C_A	A	C	7.02511e-11	1	chr6_125479998_127479998	0.00383896	susie
6	126546205	rs4380768	6:126546205_G_C	C	G	1.49234e-10	1	chr6_125479998_127479998	0.00187024	susie
6	126547883	rs6921183	6:126547883_A_T	T	A	1.22239e-10	1	chr6_125479998_127479998	0.0022625	susie
6	126552945	rs9375447	6:126552945_A_G	G	A	8.84232e-11	1	chr6_125479998_127479998	0.00308196	susie
6	126554375	rs1490385	6:126554375_C_T	T	C	7.13936e-11	1	chr6_125479998_127479998	0.00378029	susie
6	126555434	rs9388500	6:126555434_C_G	G	C	1.11868e-10	1	chr6_125479998_127479998	0.00246226	susie
6	126556377	rs9401888	6:126556377_A_G	G	A	1.14101e-10	1	chr6_125479998_127479998	0.00241625	susie
6	126559538	rs144742171	6:126559538_TCTC_T	T	TCTC	1.56179e-10	1	chr6_125479998_127479998	0.00179081	susie
6	126560149	rs9401890	6:126560149_A_G	G	A	1.40614e-10	1	chr6_125479998_127479998	0.00197949	susie
6	126561860	rs6931369	6:126561860_C_T	T	C	1.62752e-10	1	chr6_125479998_127479998	0.00172174	susie
6	126565585	rs1387916	6:126565585_G_C	C	G	1.54308e-10	1	chr6_125479998_127479998	0.00181152	susie
6	126567185	rs4629706	6:126567185_A_T	T	A	1.14075e-10	1	chr6_125479998_127479998	0.00241679	susie
6	126570150	rs35799930	6:126570150_CA_C	C	CA	1.51578e-10	1	chr6_125479998_127479998	0.00184263	susie
6	126572989	rs9401891	6:126572989_G_T	T	G	1.46669e-10	1	chr6_125479998_127479998	0.00190144	susie
6	126574222	rs9401892	6:126574222_G_A	A	G	1.45613e-10	1	chr6_125479998_127479998	0.0019146	susie
6	126574961	rs4621655	6:126574961_G_A	A	G	1.62427e-10	1	chr6_125479998_127479998	0.00172503	susie
6	126575022	rs4621656	6:126575022_G_C	C	G	1.61537e-10	1	chr6_125479998_127479998	0.0017341	susie
6	126575081	rs4621657	6:126575081_G_A	A	G	1.60213e-10	1	chr6_125479998_127479998	0.00174776	susie
6	126575636	rs9375448	6:126575636_A_T	T	A	1.9476e-10	1	chr6_125479998_127479998	0.00145072	susie
6	126576681	rs1844593	6:126576681_G_A	A	G	1.7979e-10	1	chr6_125479998_127479998	0.00156574	susie
6	126576823	rs3861455	6:126576823_A_C	C	A	1.70943e-10	1	chr6_125479998_127479998	0.00164295	susie
6	126577395	rs9372841	6:126577395_A_G	G	A	1.30109e-10	1	chr6_125479998_127479998	0.00213172	susie
6	126577514	rs3861456	6:126577514_A_G	G	A	1.30602e-10	1	chr6_125479998_127479998	0.00212404	susie
6	126578120	rs34987743	6:126578120_A_AAGAG	AAGAG	A	1.36495e-10	1	chr6_125479998_127479998	0.00203645	susie
6	126578707	rs4895811	6:126578707_T_A	A	T	1.44029e-10	1	chr6_125479998_127479998	0.00193467	susie
6	126581099	rs3861457	6:126581099_T_C	C	T	1.61749e-10	1	chr6_125479998_127479998	0.00173193	susie
6	126581865	rs9388501	6:126581865_T_C	C	T	1.61285e-10	1	chr6_125479998_127479998	0.00173668	susie
6	126586498	rs9401893	6:126586498_A_G	G	A	1.25633e-10	1	chr6_125479998_127479998	0.00220414	susie
6	126588243	rs9388502	6:126588243_G_A	A	G	1.83261e-10	1	chr6_125479998_127479998	0.00153743	susie
6	126591016	rs3861458	6:126591016_G_A	A	G	1.53004e-10	1	chr6_125479998_127479998	0.00182625	susie
6	126598726	chr6:126598726_AT_A	6:126598726_AT_A	A	AT	7.78105e-11	1	chr6_125479998_127479998	0.00348206	susie
6	126598824	rs9388503	6:126598824_A_G	G	A	1.16445e-10	1	chr6_125479998_127479998	0.00236982	susie
6	126599335	rs9372842	6:126599335_T_C	C	T	9.64522e-11	1	chr6_125479998_127479998	0.00283658	susie
6	126601068	rs1826189	6:126601068_C_T	T	C	1.15425e-10	1	chr6_125479998_127479998	0.0023898	susie
6	126602731	rs9482757	6:126602731_A_C	C	A	1.22032e-10	1	chr6_125479998_127479998	0.00226616	susie
6	126605752	rs12208811	6:126605752_T_G	G	T	1.68183e-10	1	chr6_125479998_127479998	0.00166866	susie
6	126606571	rs7743860	6:126606571_T_G	G	T	1.46585e-10	1	chr6_125479998_127479998	0.00190247	susie
6	126606708	chr6:126606708_GT_G	6:126606708_GT_G	G	GT	1.63345e-10	1	chr6_125479998_127479998	0.00171577	susie
6	126610676	rs4584000	6:126610676_T_C	C	T	1.51968e-10	1	chr6_125479998_127479998	0.00183812	susie
6	126612213	rs6914367	6:126612213_C_T	T	C	1.68149e-10	1	chr6_125479998_127479998	0.00166898	susie
6	126615089	rs7738836	6:126615089_A_G	G	A	1.70652e-10	1	chr6_125479998_127479998	0.00164562	susie
6	126615807	rs4339479	6:126615807_G_A	A	G	1.77838e-10	1	chr6_125479998_127479998	0.00158213	susie
6	126616744	rs4629707	6:126616744_T_C	C	T	1.3088e-10	1	chr6_125479998_127479998	0.00211973	susie
6	126617390	rs4243491	6:126617390_T_C	C	T	1.43987e-10	1	chr6_125479998_127479998	0.00193521	susie
6	126619495	rs9401897	6:126619495_A_G	G	A	1.6308e-10	1	chr6_125479998_127479998	0.00171844	susie
6	126622474	rs9491652	6:126622474_G_C	C	G	1.59218e-10	1	chr6_125479998_127479998	0.00175818	susie
6	126622484	rs9491653	6:126622484_A_G	G	A	1.58251e-10	1	chr6_125479998_127479998	0.00176844	susie
6	126622752	rs13207431	6:126622752_C_T	T	C	1.69008e-10	1	chr6_125479998_127479998	0.00166089	susie
6	126630364	rs1340952	6:126630364_C_T	T	C	1.75798e-10	1	chr6_125479998_127479998	0.00159963	susie
6	126630602	rs1340953	6:126630602_A_G	G	A	1.87071e-10	1	chr6_125479998_127479998	0.00150755	susie
6	126637581	rs1417572	6:126637581_T_C	C	T	1.29799e-10	1	chr6_125479998_127479998	0.00213658	susie
6	126642661	rs9375449	6:126642661_T_C	C	T	1.29118e-10	1	chr6_125479998_127479998	0.00214733	susie
6	126642880	rs1538956	6:126642880_G_T	T	G	1.64743e-10	1	chr6_125479998_127479998	0.00170188	susie
6	126645162	rs4549631	6:126645162_T_C	C	T	1.27419e-10	1	chr6_125479998_127479998	0.00217464	susie
6	126649749	rs9388507	6:126649749_C_A	A	C	1.77311e-10	1	chr6_125479998_127479998	0.00158661	susie
6	126651737	rs3905044	6:126651737_A_G	G	A	1.65279e-10	1	chr6_125479998_127479998	0.00169662	susie
6	126653969	rs6911485	6:126653969_A_G	G	A	1.18609e-10	1	chr6_125479998_127479998	0.00232853	susie
6	126655470	rs6913430	6:126655470_T_G	G	T	1.31839e-10	1	chr6_125479998_127479998	0.00210501	susie
6	126664909	rs34542859	6:126664909_G_GC	GC	G	1.16104e-10	1	chr6_125479998_127479998	0.00237646	susie
6	126665290	rs34588961	6:126665290_AG_A	A	AG	1.5671e-10	1	chr6_125479998_127479998	0.00178502	susie
6	126666067	rs71272313	6:126666067_A_AAAAAT	AAAAAT	A	1.18479e-10	1	chr6_125479998_127479998	0.00233098	susie
6	126668831	rs9388509	6:126668831_G_A	A	G	1.82318e-10	1	chr6_125479998_127479998	0.00154502	susie
6	126669246	rs6918725	6:126669246_T_G	G	T	3.95644e-11	1	chr6_125479998_127479998	0.00664285	susie
6	126671057	rs8180649	6:126671057_T_C	C	T	1.51514e-10	1	chr6_125479998_127479998	0.00184338	susie
6	126673923	rs6925607	6:126673923_C_T	T	C	1.37559e-10	1	chr6_125479998_127479998	0.00202141	susie
6	126676696	rs9398814	6:126676696_A_G	G	A	1.41593e-10	1	chr6_125479998_127479998	0.00196642	susie
6	126677230	rs11154366	6:126677230_C_G	G	C	6.01572e-11	1	chr6_125479998_127479998	0.00445184	susie
6	126677352	rs11154367	6:126677352_T_C	C	T	1.24839e-10	1	chr6_125479998_127479998	0.00221751	susie
6	126678961	rs4316017	6:126678961_T_G	G	T	1.70371e-10	1	chr6_125479998_127479998	0.00164821	susie
6	126679263	rs4473871	6:126679263_G_A	A	G	1.81834e-10	1	chr6_125479998_127479998	0.00154894	susie
6	126682319	rs853961	6:126682319_G_T	T	G	1.84683e-10	1	chr6_125479998_127479998	0.00152614	susie
6	126693938	rs864937	6:126693938_G_A	A	G	1.84429e-10	1	chr6_125479998_127479998	0.00152814	susie
6	126695969	chr6:126695969_CA_C	6:126695969_CA_C	C	CA	1.39563e-10	1	chr6_125479998_127479998	0.00199371	susie
6	126701659	rs864938	6:126701659_A_T	T	A	1.67724e-10	1	chr6_125479998_127479998	0.00167302	susie
6	126702191	rs853986	6:126702191_C_G	G	C	1.5494e-10	1	chr6_125479998_127479998	0.00180447	susie
6	126710076	rs4460221	6:126710076_G_A	A	G	1.83626e-10	1	chr6_125479998_127479998	0.00153452	susie
6	126710863	rs1262542	6:126710863_T_A	A	T	1.86695e-10	1	chr6_125479998_127479998	0.00151045	susie
6	126716091	rs853966	6:126716091_T_G	G	T	1.92068e-10	1	chr6_125479998_127479998	0.00147012	susie
6	126729003	rs146612077	6:126729003_C_CT	CT	C	1.7126e-10	1	chr6_125479998_127479998	0.00164005	susie
6	126730968	rs1313696	6:126730968_A_G	G	A	1.75105e-10	1	chr6_125479998_127479998	0.00160567	susie
6	126736796	rs853979	6:126736796_A_T	T	A	1.5745e-10	1	chr6_125479998_127479998	0.00177702	susie
6	126740173	rs853969	6:126740173_A_G	G	A	1.56511e-10	1	chr6_125479998_127479998	0.00178718	susie
6	126742838	rs853970	6:126742838_A_G	G	A	1.63766e-10	1	chr6_125479998_127479998	0.00171157	susie
6	126743772	rs2793052	6:126743772_T_A	A	T	1.65757e-10	1	chr6_125479998_127479998	0.00169195	susie
6	126743773	rs2793051	6:126743773_C_T	T	C	1.55334e-10	1	chr6_125479998_127479998	0.00180011	susie
6	126745045	rs853971	6:126745045_T_C	C	T	1.65208e-10	1	chr6_125479998_127479998	0.00169731	susie
6	126746658	rs1101556	6:126746658_T_G	G	T	1.51945e-10	1	chr6_125479998_127479998	0.00183839	susie
6	126746851	rs1101557	6:126746851_T_C	C	T	1.71394e-10	1	chr6_125479998_127479998	0.00163882	susie
6	126747148	rs853972	6:126747148_C_G	G	C	1.26048e-10	1	chr6_125479998_127479998	0.00219721	susie
6	126747202	rs853973	6:126747202_A_G	G	A	1.40906e-10	1	chr6_125479998_127479998	0.00197558	susie
6	126749089	rs853975	6:126749089_C_T	T	C	1.75171e-10	1	chr6_125479998_127479998	0.0016051	susie
6	126752653	rs861237	6:126752653_C_T	T	C	1.44481e-10	1	chr6_125479998_127479998	0.00192891	susie
6	126753442	rs1262545	6:126753442_C_T	T	C	1.63322e-10	1	chr6_125479998_127479998	0.00171601	susie
6	126754551	rs979197	6:126754551_C_T	T	C	1.66921e-10	1	chr6_125479998_127479998	0.00168069	susie
6	126756965	rs1262550	6:126756965_A_C	C	A	1.42032e-10	1	chr6_125479998_127479998	0.00196063	susie
6	126757066	rs1262551	6:126757066_C_T	T	C	1.43931e-10	1	chr6_125479998_127479998	0.00193594	susie
6	126757607	rs1262552	6:126757607_C_T	T	C	1.79946e-10	1	chr6_125479998_127479998	0.00156444	susie
6	126757640	rs1262553	6:126757640_T_C	C	T	1.88177e-10	1	chr6_125479998_127479998	0.00149909	susie
6	126759555	rs1015446	6:126759555_G_A	A	G	1.50512e-10	1	chr6_125479998_127479998	0.00185509	susie
6	149576319	rs4039600	6:149576319_A_G	G	A	3.96562e-23	1	chr6_148693334_150693334	0.00599083	susie
6	149600252	rs58189451	6:149600252_G_A	A	G	6.33118e-23	1	chr6_148693334_150693334	0.00364702	susie
6	149608038	rs9404047	6:149608038_C_A	A	C	1.52073e-22	1	chr6_148693334_150693334	0.00159428	susie
6	149613607	rs9377230	6:149613607_T_C	C	T	1.12676e-22	1	chr6_148693334_150693334	0.00220196	susie
6	149616188	rs9404048	6:149616188_C_T	T	C	1.34295e-22	1	chr6_148693334_150693334	0.00186791	susie
6	149616860	rs9767554	6:149616860_T_C	C	T	1.13042e-22	1	chr6_148693334_150693334	0.00219115	susie
6	149616921	rs9766037	6:149616921_A_C	C	A	1.33895e-22	1	chr6_148693334_150693334	0.00187223	susie
6	149617659	rs9379348	6:149617659_A_G	G	A	1.55178e-22	1	chr6_148693334_150693334	0.00163317	susie
6	149617860	rs9406345	6:149617860_T_C	C	T	8.35102e-23	1	chr6_148693334_150693334	0.00284133	susie
6	149617914	rs9406346	6:149617914_T_C	C	T	1.25776e-22	1	chr6_148693334_150693334	0.00198453	susie
6	149617989	rs9379349	6:149617989_A_T	T	A	1.30813e-22	1	chr6_148693334_150693334	0.00191697	susie
6	149618427	rs11155668	6:149618427_G_A	A	G	5.19383e-23	1	chr6_148693334_150693334	0.00446212	susie
6	149618465	rs9505982	6:149618465_G_A	A	G	1.75229e-22	1	chr6_148693334_150693334	0.0014609	susie
6	149618888	rs9485408	6:149618888_T_C	C	T	1.71959e-22	1	chr6_148693334_150693334	0.00148589	susie
6	149619645	rs9322196	6:149619645_T_G	G	T	1.3945e-22	1	chr6_148693334_150693334	0.00180264	susie
6	149620161	rs1080670	6:149620161_C_G	G	C	1.83721e-22	1	chr6_148693334_150693334	0.00139865	susie
6	149620485	rs12193364	6:149620485_T_G	G	T	1.48984e-22	1	chr6_148693334_150693334	0.00169549	susie
6	149622016	rs55993747	6:149622016_A_G	G	A	1.4367e-22	1	chr6_148693334_150693334	0.00174766	susie
6	149622458	rs10782310	6:149622458_A_G	G	A	2.01785e-22	1	chr6_148693334_150693334	0.00128418	susie
6	149622577	rs9322197	6:149622577_C_A	A	C	5.6793e-23	1	chr6_148693334_150693334	0.00424295	susie
6	149622592	rs10782311	6:149622592_A_G	G	A	1.80788e-22	1	chr6_148693334_150693334	0.00141941	susie
6	149622669	rs10782312	6:149622669_G_T	T	G	1.98744e-22	1	chr6_148693334_150693334	0.00130238	susie
6	149622987	rs10782313	6:149622987_T_C	C	T	1.94682e-22	1	chr6_148693334_150693334	0.00132682	susie
6	149623772	rs9322198	6:149623772_T_C	C	T	1.90111e-22	1	chr6_148693334_150693334	0.00135591	susie
6	149625336	rs2064521	6:149625336_G_T	T	G	1.41109e-22	1	chr6_148693334_150693334	0.00178269	susie
6	149626749	rs9322199	6:149626749_T_C	C	T	1.83524e-22	1	chr6_148693334_150693334	0.00140053	susie
6	149628792	rs9717327	6:149628792_C_G	G	C	1.66498e-22	1	chr6_148693334_150693334	0.0015312	susie
6	149628899	rs9505823	6:149628899_A_C	C	A	1.69404e-22	1	chr6_148693334_150693334	0.00150682	susie
6	149628912	rs12191643	6:149628912_C_T	T	C	1.69119e-22	1	chr6_148693334_150693334	0.00150416	susie
6	149630078	rs9322200	6:149630078_G_A	A	G	1.6684e-22	1	chr6_148693334_150693334	0.00152774	susie
6	149631585	rs9766379	6:149631585_C_A	A	C	1.23618e-22	1	chr6_148693334_150693334	0.0020042	susie
6	149631973	rs9689599	6:149631973_A_C	C	A	1.50545e-22	1	chr6_148693334_150693334	0.00167912	susie
6	149632121	rs9688794	6:149632121_C_T	T	C	1.57012e-22	1	chr6_148693334_150693334	0.00161311	susie
6	149632845	rs9800580	6:149632845_C_T	T	C	1.59298e-22	1	chr6_148693334_150693334	0.0015933	susie
6	149633142	rs12662162	6:149633142_C_T	T	C	1.56956e-22	1	chr6_148693334_150693334	0.00161335	susie
6	149633256	rs12662174	6:149633256_C_T	T	C	1.19534e-22	1	chr6_148693334_150693334	0.00207679	susie
6	149633501	rs11155669	6:149633501_T_C	C	T	1.35677e-22	1	chr6_148693334_150693334	0.0018484	susie
6	149633581	rs75735037	6:149633581_AAGTT_A	A	AAGTT	1.08891e-22	1	chr6_148693334_150693334	0.00221855	susie
6	149633663	rs9505824	6:149633663_A_G	G	A	1.45465e-22	1	chr6_148693334_150693334	0.00173259	susie
6	149633832	rs12201033	6:149633832_C_T	T	C	7.30053e-23	1	chr6_148693334_150693334	0.00322723	susie
6	149633912	rs9505826	6:149633912_A_G	G	A	1.73321e-22	1	chr6_148693334_150693334	0.00147458	susie
6	149634142	rs7381555	6:149634142_G_A	A	G	1.48131e-22	1	chr6_148693334_150693334	0.00170375	susie
6	149634204	rs9800603	6:149634204_C_T	T	C	1.48069e-22	1	chr6_148693334_150693334	0.0016995	susie
6	149634464	rs9800686	6:149634464_A_C	C	A	8.05711e-23	1	chr6_148693334_150693334	0.00294101	susie
6	149635330	rs55849538	6:149635330_T_C	C	T	8.94791e-23	1	chr6_148693334_150693334	0.0026801	susie
6	149635657	rs56091542	6:149635657_C_T	T	C	1.41236e-22	1	chr6_148693334_150693334	0.0017743	susie
6	149636047	rs9322204	6:149636047_A_C	C	A	1.67318e-22	1	chr6_148693334_150693334	0.00152212	susie
6	149636471	rs77680487	6:149636471_A_AT	AT	A	1.90861e-22	1	chr6_148693334_150693334	0.00135059	susie
6	149636726	rs9406286	6:149636726_T_C	C	T	1.7415e-22	1	chr6_148693334_150693334	0.00146919	susie
6	149637048	rs9766886	6:149637048_T_C	C	T	1.846e-22	1	chr6_148693334_150693334	0.00139305	susie
6	149637911	rs9688858	6:149637911_C_A	A	C	5.2416e-23	1	chr6_148693334_150693334	0.00457367	susie
6	149637924	rs9688861	6:149637924_G_T	T	G	1.3046e-22	1	chr6_148693334_150693334	0.00191505	susie
6	149639034	rs9379314	6:149639034_T_C	C	T	1.86078e-22	1	chr6_148693334_150693334	0.00138117	susie
6	149639648	rs9689084	6:149639648_G_A	A	G	1.43223e-22	1	chr6_148693334_150693334	0.00175451	susie
6	149640116	rs7740278	6:149640116_C_T	T	C	1.87792e-22	1	chr6_148693334_150693334	0.0013695	susie
6	149640416	rs62439811	6:149640416_C_T	T	C	6.86112e-23	1	chr6_148693334_150693334	0.00341844	susie
6	149641317	rs9285522	6:149641317_C_T	T	C	1.59055e-22	1	chr6_148693334_150693334	0.00159012	susie
6	149641427	rs9285523	6:149641427_A_C	C	A	1.73883e-22	1	chr6_148693334_150693334	0.00146964	susie
6	149641481	rs9322206	6:149641481_T_C	C	T	5.54681e-23	1	chr6_148693334_150693334	0.00433512	susie
6	149641947	rs12206402	6:149641947_G_C	C	G	7.33523e-23	1	chr6_148693334_150693334	0.00321121	susie
6	149642969	rs57938011	6:149642969_T_A	A	T	7.99305e-23	1	chr6_148693334_150693334	0.00295996	susie
6	149644487	rs12174716	6:149644487_C_T	T	C	1.26181e-22	1	chr6_148693334_150693334	0.00197632	susie
6	149644604	rs9800614	6:149644604_G_A	A	G	1.74587e-22	1	chr6_148693334_150693334	0.00146374	susie
6	149644992	rs11155670	6:149644992_C_G	G	C	1.51784e-22	1	chr6_148693334_150693334	0.00166002	susie
6	149652628	rs12523793	6:149652628_G_A	A	G	1.98242e-22	1	chr6_148693334_150693334	0.00125697	susie
6	149655662	rs9689716	6:149655662_G_A	A	G	8.67365e-23	1	chr6_148693334_150693334	0.00279568	susie
6	149655935	rs9689723	6:149655935_C_A	A	C	9.27015e-23	1	chr6_148693334_150693334	0.00262676	susie
6	149656666	rs12183664	6:149656666_G_A	A	G	8.26568e-23	1	chr6_148693334_150693334	0.00292196	susie
6	149657185	rs9322207	6:149657185_G_A	A	G	8.90754e-23	1	chr6_148693334_150693334	0.00272612	susie
6	149657419	rs9968911	6:149657419_A_T	T	A	8.5299e-23	1	chr6_148693334_150693334	0.00284091	susie
6	149657633	rs9688750	6:149657633_T_C	C	T	2.05455e-23	1	chr6_148693334_150693334	0.0112066	susie
6	149658547	rs9322208	6:149658547_A_T	T	A	8.5564e-23	1	chr6_148693334_150693334	0.00282833	susie
6	149659317	rs9393132	6:149659317_A_C	C	A	5.86037e-23	1	chr6_148693334_150693334	0.00404509	susie
6	149659591	rs9767105	6:149659591_A_G	G	A	9.61671e-23	1	chr6_148693334_150693334	0.00253002	susie
6	149660323	rs9767123	6:149660323_A_G	G	A	8.88661e-23	1	chr6_148693334_150693334	0.00273084	susie
6	149661281	rs9800736	6:149661281_A_G	G	A	8.25624e-23	1	chr6_148693334_150693334	0.00292434	susie
6	149662080	rs3924871	6:149662080_G_A	A	G	9.45232e-23	1	chr6_148693334_150693334	0.00257897	susie
6	149662982	rs11155672	6:149662982_A_G	G	A	8.94027e-23	1	chr6_148693334_150693334	0.00271088	susie
6	149664079	rs12175504	6:149664079_T_G	G	T	3.16289e-23	1	chr6_148693334_150693334	0.007395	susie
6	149664340	rs57215159	6:149664340_T_TGAG	TGAG	T	1.01577e-22	1	chr6_148693334_150693334	0.00241041	susie
6	149667929	rs35961297	6:149667929_T_C	C	T	7.51669e-23	1	chr6_148693334_150693334	0.00319833	susie
6	149668635	rs35830138	6:149668635_T_C	C	T	8.33791e-23	1	chr6_148693334_150693334	0.00290299	susie
6	149669173	rs62439836	6:149669173_A_G	G	A	7.14442e-23	1	chr6_148693334_150693334	0.00336233	susie
6	149669447	rs4869812	6:149669447_A_G	G	A	7.33171e-23	1	chr6_148693334_150693334	0.00328002	susie
6	149670380	rs62439837	6:149670380_G_T	T	G	2.97305e-23	1	chr6_148693334_150693334	0.00758265	susie
6	149670625	rs35443312	6:149670625_T_C	C	T	2.15597e-23	1	chr6_148693334_150693334	0.0107015	susie
6	149671122	chr6:149671122_TTTTG_T	6:149671122_TTTTG_T	T	TTTTG	8.4699e-23	1	chr6_148693334_150693334	0.0028607	susie
6	149671172	rs34157004	6:149671172_A_G	G	A	9.12282e-23	1	chr6_148693334_150693334	0.00266649	susie
6	149671240	rs35763894	6:149671240_C_T	T	C	8.04228e-23	1	chr6_148693334_150693334	0.00300308	susie
6	149671572	rs4870267	6:149671572_C_G	G	C	9.47177e-23	1	chr6_148693334_150693334	0.00257439	susie
6	149671999	rs66516768	6:149671999_C_T	T	C	6.40726e-23	1	chr6_148693334_150693334	0.00371475	susie
6	149672905	rs9767727	6:149672905_T_C	C	T	6.8679e-23	1	chr6_148693334_150693334	0.00349043	susie
6	149674639	rs62439840	6:149674639_G_A	A	G	3.70594e-23	1	chr6_148693334_150693334	0.00613435	susie
6	149675588	rs35967444	6:149675588_G_A	A	G	8.92661e-23	1	chr6_148693334_150693334	0.00272181	susie
6	149675705	rs34337297	6:149675705_T_C	C	T	1.7937e-23	1	chr6_148693334_150693334	0.0127833	susie
6	149675847	rs62439842	6:149675847_G_A	A	G	8.0154e-23	1	chr6_148693334_150693334	0.0030097	susie
6	149676521	rs62439843	6:149676521_T_C	C	T	1.8428e-23	1	chr6_148693334_150693334	0.0124544	susie
6	149677147	rs34765844	6:149677147_A_AAAAC	AAAAC	A	1.72882e-23	1	chr6_148693334_150693334	0.0132496	susie
6	149677438	rs35031906	6:149677438_T_C	C	T	2.10547e-23	1	chr6_148693334_150693334	0.0109527	susie
6	149677587	rs9393175	6:149677587_A_G	G	A	3.14431e-23	1	chr6_148693334_150693334	0.0071854	susie
6	149678086	rs4380763	6:149678086_A_G	G	A	7.22033e-23	1	chr6_148693334_150693334	0.0033272	susie
6	149679506	rs7752594	6:149679506_G_C	C	G	8.1519e-23	1	chr6_148693334_150693334	0.00296517	susie
6	149681766	rs7767622	6:149681766_T_C	C	T	7.49322e-23	1	chr6_148693334_150693334	0.00321125	susie
6	149682090	rs10539404	6:149682090_GAC_G	G	GAC	2.07713e-23	1	chr6_148693334_150693334	0.0107185	susie
6	149682891	rs4421206	6:149682891_A_C	C	A	8.78134e-23	1	chr6_148693334_150693334	0.00276537	susie
6	149683643	rs3798761	6:149683643_A_G	G	A	6.8637e-23	1	chr6_148693334_150693334	0.00348932	susie
6	149685803	chr6:149685803_CA_C	6:149685803_CA_C	C	CA	9.59728e-23	1	chr6_148693334_150693334	0.00254156	susie
6	149688122	rs9505967	6:149688122_G_C	C	G	6.01188e-23	1	chr6_148693334_150693334	0.0039465	susie
6	149688459	rs4870388	6:149688459_C_T	T	C	8.56908e-23	1	chr6_148693334_150693334	0.00282836	susie
6	149690150	rs7753812	6:149690150_C_T	T	C	1.76892e-23	1	chr6_148693334_150693334	0.012954	susie
6	149691226	rs9322209	6:149691226_T_C	C	T	7.94644e-23	1	chr6_148693334_150693334	0.0030374	susie
6	149692821	rs9393173	6:149692821_C_T	T	C	5.76523e-23	1	chr6_148693334_150693334	0.00410629	susie
6	149693334	rs12195866	6:149693334_A_G	G	A	1.31484e-23	1	chr6_148693334_150693334	0.0172716	susie
6	149693894	rs7754399	6:149693894_A_T	T	A	3.31184e-23	1	chr6_148693334_150693334	0.00683325	susie
6	149694122	rs9285524	6:149694122_G_A	A	G	1.84734e-23	1	chr6_148693334_150693334	0.0124229	susie
6	149695440	rs9322210	6:149695440_G_A	A	G	8.17212e-23	1	chr6_148693334_150693334	0.00295426	susie
6	149696642	rs4354168	6:149696642_C_T	T	C	8.32498e-23	1	chr6_148693334_150693334	0.00290716	susie
6	149698239	chr6:149698239_CTT_C	6:149698239_CTT_C	C	CTT	5.81257e-23	1	chr6_148693334_150693334	0.00408794	susie
6	149699058	chr6:149699058_CA_C	6:149699058_CA_C	C	CA	9.69626e-23	1	chr6_148693334_150693334	0.00251735	susie
6	149699417	rs4870493	6:149699417_G_T	T	G	7.33816e-23	1	chr6_148693334_150693334	0.00327167	susie
6	149700161	rs4455682	6:149700161_C_T	T	C	7.49332e-23	1	chr6_148693334_150693334	0.00321173	susie
6	149700741	rs10715683	6:149700741_AT_A	A	AT	7.7696e-23	1	chr6_148693334_150693334	0.00310289	susie
6	149702212	rs4870509	6:149702212_C_G	G	C	3.37428e-23	1	chr6_148693334_150693334	0.00671221	susie
6	149702517	rs7450246	6:149702517_C_T	T	C	6.36114e-23	1	chr6_148693334_150693334	0.00374061	susie
6	149702732	rs9505983	6:149702732_T_C	C	T	1.92761e-23	1	chr6_148693334_150693334	0.0119256	susie
6	149702964	rs10872643	6:149702964_T_C	C	T	7.0948e-23	1	chr6_148693334_150693334	0.00338302	susie
6	149703986	rs9322214	6:149703986_C_T	T	C	3.47684e-23	1	chr6_148693334_150693334	0.00652143	susie
6	149704493	chr6:149704493_G_GT	6:149704493_G_GT	GT	G	2.354e-23	1	chr6_148693334_150693334	0.0095097	susie
6	149705060	rs6913486	6:149705060_T_C	C	T	3.27202e-23	1	chr6_148693334_150693334	0.00691385	susie
6	149711111	rs11155674	6:149711111_T_C	C	T	8.17913e-23	1	chr6_148693334_150693334	0.00295573	susie
6	149711896	rs1934534	6:149711896_T_C	C	T	1.86764e-22	1	chr6_148693334_150693334	0.00138346	susie
6	149712355	rs9383812	6:149712355_C_T	T	C	6.18448e-23	1	chr6_148693334_150693334	0.00384259	susie
6	149713919	rs12200670	6:149713919_C_T	T	C	5.34076e-23	1	chr6_148693334_150693334	0.00442052	susie
6	149714640	rs2185352	6:149714640_T_G	G	T	8.21294e-23	1	chr6_148693334_150693334	0.00294439	susie
6	149716268	rs9383844	6:149716268_T_C	C	T	6.39747e-23	1	chr6_148693334_150693334	0.00372046	susie
6	149716436	rs4870529	6:149716436_A_G	G	A	7.61519e-23	1	chr6_148693334_150693334	0.00316324	susie
6	149716807	rs9767309	6:149716807_A_G	G	A	7.61519e-23	1	chr6_148693334_150693334	0.00316324	susie
6	149718012	rs12174349	6:149718012_G_A	A	G	7.73151e-23	1	chr6_148693334_150693334	0.00311435	susie
6	149718157	rs9767113	6:149718157_T_C	C	T	3.8726e-23	1	chr6_148693334_150693334	0.00587863	susie
6	149718225	rs2297932	6:149718225_C_G	G	C	8.64704e-23	1	chr6_148693334_150693334	0.0028033	susie
6	149718360	rs2297930	6:149718360_T_C	C	T	1.28896e-22	1	chr6_148693334_150693334	0.001929	susie
6	149720309	rs12203703	6:149720309_G_A	A	G	4.44124e-23	1	chr6_148693334_150693334	0.00526214	susie
6	149721079	rs17745062	6:149721079_T_A	A	T	7.07589e-23	1	chr6_148693334_150693334	0.00338653	susie
6	149721194	rs62441279	6:149721194_G_A	A	G	8.41255e-23	1	chr6_148693334_150693334	0.00287462	susie
6	149724357	rs35217409	6:149724357_TG_T	T	TG	9.50345e-23	1	chr6_148693334_150693334	0.00253102	susie
6	149724442	rs4038372	6:149724442_T_TTAAC	TTAAC	T	8.91367e-23	1	chr6_148693334_150693334	0.00267992	susie
6	149725083	rs9479094	6:149725083_C_T	T	C	1.37918e-22	1	chr6_148693334_150693334	0.0018079	susie
6	149725375	rs9322215	6:149725375_T_C	C	T	2.92702e-23	1	chr6_148693334_150693334	0.00795438	susie
6	149729434	rs9478291	6:149729434_A_G	G	A	9.31124e-23	1	chr6_148693334_150693334	0.00260853	susie
6	149729540	rs12526675	6:149729540_C_A	A	C	4.49234e-23	1	chr6_148693334_150693334	0.00509421	susie
6	149730977	rs9688350	6:149730977_A_T	T	A	4.67875e-23	1	chr6_148693334_150693334	0.00490172	susie
6	149733680	rs9688699	6:149733680_A_G	G	A	6.29083e-23	1	chr6_148693334_150693334	0.00369625	susie
6	149734502	rs9767652	6:149734502_A_T	T	A	5.8274e-23	1	chr6_148693334_150693334	0.00397563	susie
6	149735527	rs10782314	6:149735527_C_T	T	C	5.27753e-23	1	chr6_148693334_150693334	0.00437515	susie
6	149737177	rs9689340	6:149737177_G_A	A	G	1.15961e-22	1	chr6_148693334_150693334	0.00211518	susie
6	149737690	rs12178310	6:149737690_A_G	G	A	1.33443e-22	1	chr6_148693334_150693334	0.00185812	susie
6	149739108	rs9479494	6:149739108_A_G	G	A	1.33658e-22	1	chr6_148693334_150693334	0.0018553	susie
6	149739347	rs56397000	6:149739347_C_T	T	C	1.34012e-22	1	chr6_148693334_150693334	0.00184758	susie
6	149739647	rs12660304	6:149739647_T_C	C	T	1.36944e-22	1	chr6_148693334_150693334	0.00181021	susie
6	149740350	rs9800806	6:149740350_G_T	T	G	1.34628e-22	1	chr6_148693334_150693334	0.0018429	susie
6	149740561	rs12111376	6:149740561_G_A	A	G	1.28006e-22	1	chr6_148693334_150693334	0.00193123	susie
6	149740655	rs9688517	6:149740655_T_C	C	T	1.30909e-22	1	chr6_148693334_150693334	0.00189138	susie
6	149740720	rs9689702	6:149740720_G_A	A	G	1.33921e-22	1	chr6_148693334_150693334	0.00184816	susie
6	149741819	rs10872644	6:149741819_T_C	C	T	9.81119e-23	1	chr6_148693334_150693334	0.0024754	susie
6	149742840	rs10872645	6:149742840_G_A	A	G	3.86282e-23	1	chr6_148693334_150693334	0.00607348	susie
6	149743093	rs10782315	6:149743093_T_C	C	T	1.35975e-22	1	chr6_148693334_150693334	0.00182225	susie
6	149743841	rs1572229	6:149743841_T_A	A	T	1.46243e-22	1	chr6_148693334_150693334	0.00170575	susie
6	149744922	rs9322217	6:149744922_A_T	T	A	9.42904e-23	1	chr6_148693334_150693334	0.00257	susie
6	149745206	rs12211511	6:149745206_G_C	C	G	3.11408e-23	1	chr6_148693334_150693334	0.0074721	susie
6	149745332	rs60424881	6:149745332_G_C	C	G	7.74684e-23	1	chr6_148693334_150693334	0.00302439	susie
6	149746539	rs10872646	6:149746539_A_G	G	A	1.82946e-22	1	chr6_148693334_150693334	0.00138997	susie
6	149748255	rs3763161	6:149748255_G_C	C	G	1.03804e-22	1	chr6_148693334_150693334	0.00229605	susie
6	149749393	rs11155676	6:149749393_C_G	G	C	1.95249e-22	1	chr6_148693334_150693334	0.00130793	susie
6	149750892	rs12528279	6:149750892_A_C	C	A	1.53143e-22	1	chr6_148693334_150693334	0.00163572	susie
6	149751359	rs9479810	6:149751359_C_T	T	C	5.75832e-23	1	chr6_148693334_150693334	0.00414446	susie
6	149752755	rs10782316	6:149752755_A_C	C	A	1.878e-22	1	chr6_148693334_150693334	0.00135678	susie
6	149753369	rs66542243	6:149753369_AT_A	A	AT	1.92118e-22	1	chr6_148693334_150693334	0.00132929	susie
6	149754137	rs10782318	6:149754137_T_C	C	T	1.15082e-22	1	chr6_148693334_150693334	0.00208471	susie
6	149755099	rs75359067	6:149755099_A_AAGGGAC	AAGGGAC	A	1.77735e-22	1	chr6_148693334_150693334	0.00142656	susie
6	149756283	rs3039628	6:149756283_T_TTTCTAA	TTTCTAA	T	6.04843e-23	1	chr6_148693334_150693334	0.00395419	susie
6	149758385	rs59820011	6:149758385_AT_A	A	AT	1.54959e-22	1	chr6_148693334_150693334	0.0016162	susie
6	149758502	rs9480009	6:149758502_A_G	G	A	1.46392e-22	1	chr6_148693334_150693334	0.00170513	susie
6	149758739	rs10747276	6:149758739_G_A	A	G	1.81221e-22	1	chr6_148693334_150693334	0.00139877	susie
6	149759454	rs10872649	6:149759454_T_G	G	T	1.94017e-22	1	chr6_148693334_150693334	0.00131702	susie
6	149760331	rs2065663	6:149760331_A_G	G	A	1.03787e-22	1	chr6_148693334_150693334	0.00229626	susie
6	149760959	rs10872650	6:149760959_A_G	G	A	2.00306e-22	1	chr6_148693334_150693334	0.00127939	susie
6	149761375	rs12205092	6:149761375_G_T	T	G	1.04456e-22	1	chr6_148693334_150693334	0.00228214	susie
6	149763351	rs12175575	6:149763351_G_A	A	G	1.20964e-22	1	chr6_148693334_150693334	0.0020584	susie
6	149763714	rs4869966	6:149763714_A_G	G	A	6.47871e-23	1	chr6_148693334_150693334	0.00370444	susie
6	149764529	rs4642491	6:149764529_A_C	C	A	6.13844e-23	1	chr6_148693334_150693334	0.00389942	susie
6	149764913	rs9767192	6:149764913_T_C	C	T	6.71313e-23	1	chr6_148693334_150693334	0.0035808	susie
6	149766383	rs1112730	6:149766383_G_A	A	G	7.51394e-23	1	chr6_148693334_150693334	0.00322067	susie
6	149766491	rs1112729	6:149766491_C_A	A	C	6.15797e-23	1	chr6_148693334_150693334	0.00388728	susie
6	149767481	rs10452626	6:149767481_T_C	C	T	5.85669e-23	1	chr6_148693334_150693334	0.00407722	susie
6	149767547	rs62441303	6:149767547_A_G	G	A	6.17292e-23	1	chr6_148693334_150693334	0.00387831	susie
6	149767816	rs12213779	6:149767816_T_C	C	T	6.21685e-23	1	chr6_148693334_150693334	0.00385318	susie
6	149768013	rs74888188	6:149768013_T_TA	TA	T	6.54463e-23	1	chr6_148693334_150693334	0.00367138	susie
6	149768273	rs10872651	6:149768273_A_T	T	A	1.14696e-22	1	chr6_148693334_150693334	0.0020916	susie
6	149769680	rs9765929	6:149769680_T_C	C	T	5.88536e-23	1	chr6_148693334_150693334	0.00405883	susie
6	149770637	rs9689694	6:149770637_C_T	T	C	1.47509e-22	1	chr6_148693334_150693334	0.0017043	susie
6	149770776	rs9688867	6:149770776_A_G	G	A	4.93701e-23	1	chr6_148693334_150693334	0.00479089	susie
6	149771673	rs9766214	6:149771673_T_C	C	T	6.20787e-23	1	chr6_148693334_150693334	0.00385788	susie
6	149772542	rs3805748	6:149772542_C_T	T	C	5.69319e-23	1	chr6_148693334_150693334	0.00418451	susie
6	149772546	rs3805749	6:149772546_C_T	T	C	1.13427e-22	1	chr6_148693334_150693334	0.00211306	susie
6	149772832	rs11155681	6:149772832_G_A	A	G	5.67021e-23	1	chr6_148693334_150693334	0.00420666	susie
6	149772845	rs11155682	6:149772845_G_A	A	G	4.63502e-23	1	chr6_148693334_150693334	0.00509833	susie
6	149773519	rs9765965	6:149773519_C_T	T	C	6.28364e-23	1	chr6_148693334_150693334	0.00381335	susie
6	149773578	rs9766444	6:149773578_T_C	C	T	6.2938e-23	1	chr6_148693334_150693334	0.00380744	susie
6	149774257	rs9765861	6:149774257_T_C	C	T	7.36606e-23	1	chr6_148693334_150693334	0.00326827	susie
6	149774301	rs9767310	6:149774301_G_A	A	G	6.41703e-23	1	chr6_148693334_150693334	0.00373781	susie
6	149775136	rs10457850	6:149775136_G_C	C	G	6.8009e-23	1	chr6_148693334_150693334	0.00353609	susie
6	149775216	rs10457851	6:149775216_T_A	A	T	6.62751e-23	1	chr6_148693334_150693334	0.00362475	susie
6	149775255	rs9505972	6:149775255_A_C	C	A	1.11718e-22	1	chr6_148693334_150693334	0.0021427	susie
6	149775303	rs10872652	6:149775303_C_T	T	C	6.55323e-23	1	chr6_148693334_150693334	0.00366378	susie
6	149775882	rs12525871	6:149775882_A_G	G	A	5.83174e-23	1	chr6_148693334_150693334	0.0040897	susie
6	149776207	rs17672976	6:149776207_T_A	A	T	6.81181e-23	1	chr6_148693334_150693334	0.00353125	susie
6	149776681	rs2184369	6:149776681_G_A	A	G	7.59515e-23	1	chr6_148693334_150693334	0.00318434	susie
6	149777465	rs3039620	6:149777465_T_TAAATG	TAAATG	T	7.80635e-23	1	chr6_148693334_150693334	0.00310373	susie
6	149777561	rs2342861	6:149777561_C_T	T	C	7.17925e-23	1	chr6_148693334_150693334	0.0033595	susie
6	149777641	rs2342860	6:149777641_T_C	C	T	7.20237e-23	1	chr6_148693334_150693334	0.00334911	susie
6	149778389	rs7744015	6:149778389_C_T	T	C	7.61247e-23	1	chr6_148693334_150693334	0.00317816	susie
6	149778907	rs10872653	6:149778907_A_C	C	A	8.69664e-23	1	chr6_148693334_150693334	0.00280187	susie
6	149779294	rs9505974	6:149779294_C_T	T	C	8.47856e-23	1	chr6_148693334_150693334	0.00285543	susie
6	149779341	rs11155683	6:149779341_T_C	C	T	9.11908e-23	1	chr6_148693334_150693334	0.0026801	susie
6	149779576	rs56374774	6:149779576_G_A	A	G	7.65804e-23	1	chr6_148693334_150693334	0.00315987	susie
6	149779669	rs55763431	6:149779669_G_A	A	G	7.77e-23	1	chr6_148693334_150693334	0.00311674	susie
6	149780563	rs9689036	6:149780563_T_C	C	T	7.79862e-23	1	chr6_148693334_150693334	0.00308934	susie
6	149780867	rs9372044	6:149780867_G_A	A	G	7.90289e-23	1	chr6_148693334_150693334	0.00306701	susie
6	149781361	rs9505975	6:149781361_G_A	A	G	7.81121e-23	1	chr6_148693334_150693334	0.00308462	susie
6	149781442	rs12179031	6:149781442_G_A	A	G	7.90926e-23	1	chr6_148693334_150693334	0.00306467	susie
6	149781649	rs11155685	6:149781649_A_C	C	A	7.71362e-23	1	chr6_148693334_150693334	0.00313863	susie
6	149782183	rs9322218	6:149782183_A_G	G	A	7.83643e-23	1	chr6_148693334_150693334	0.00307524	susie
6	149782263	rs9322219	6:149782263_C_T	T	C	9.24752e-23	1	chr6_148693334_150693334	0.00263022	susie
6	149782897	rs9322220	6:149782897_G_C	C	G	8.99059e-23	1	chr6_148693334_150693334	0.00270581	susie
6	149783124	rs10214845	6:149783124_A_G	G	A	9.55952e-23	1	chr6_148693334_150693334	0.00255309	susie
6	149783321	rs9322221	6:149783321_C_T	T	C	9.13148e-23	1	chr6_148693334_150693334	0.00266554	susie
6	149783553	rs9767122	6:149783553_T_G	G	T	1.0566e-22	1	chr6_148693334_150693334	0.00232369	susie
6	149783956	rs1413654	6:149783956_G_A	A	G	9.81588e-23	1	chr6_148693334_150693334	0.00249054	susie
6	149784836	rs9766525	6:149784836_T_G	G	T	7.24575e-23	1	chr6_148693334_150693334	0.00329967	susie
6	149787615	rs9688803	6:149787615_G_A	A	G	9.40638e-23	1	chr6_148693334_150693334	0.00259238	susie
6	149787823	chr6:149787823_CTG_C	6:149787823_CTG_C	C	CTG	8.79868e-23	1	chr6_148693334_150693334	0.00276003	susie
6	149787920	rs9688809	6:149787920_C_T	T	C	9.26501e-23	1	chr6_148693334_150693334	0.00262954	susie
6	149787970	rs9689242	6:149787970_T_C	C	T	9.1984e-23	1	chr6_148693334_150693334	0.00264748	susie
6	149788074	rs9688897	6:149788074_C_T	T	C	8.79307e-23	1	chr6_148693334_150693334	0.00276228	susie
6	149788159	rs9688902	6:149788159_C_T	T	C	6.70398e-23	1	chr6_148693334_150693334	0.00355632	susie
6	149788479	rs9767077	6:149788479_T_A	A	T	9.44506e-23	1	chr6_148693334_150693334	0.00258238	susie
6	149788941	rs9688938	6:149788941_G_A	A	G	9.26501e-23	1	chr6_148693334_150693334	0.00262954	susie
6	149788977	rs9688940	6:149788977_G_A	A	G	9.26501e-23	1	chr6_148693334_150693334	0.00262954	susie
6	149789350	rs9689447	6:149789350_T_A	A	T	7.97886e-23	1	chr6_148693334_150693334	0.00303926	susie
6	149789486	rs9689025	6:149789486_C_T	T	C	7.69848e-23	1	chr6_148693334_150693334	0.00312734	susie
6	149789721	rs10544441	6:149789721_TAA_T	T	TAA	7.97275e-23	1	chr6_148693334_150693334	0.00304128	susie
6	149791033	rs3828700	6:149791033_C_G	G	C	1.15655e-22	1	chr6_148693334_150693334	0.00214388	susie
6	149791063	rs3828701	6:149791063_C_T	T	C	1.04614e-22	1	chr6_148693334_150693334	0.00235346	susie
6	149791065	rs3805750	6:149791065_G_A	A	G	1.03862e-22	1	chr6_148693334_150693334	0.00236985	susie
6	149791193	rs3805751	6:149791193_G_A	A	G	6.96761e-23	1	chr6_148693334_150693334	0.00345187	susie
6	149791861	rs9689269	6:149791861_G_A	A	G	7.1554e-23	1	chr6_148693334_150693334	0.00336902	susie
6	149792658	rs62441335	6:149792658_G_A	A	G	9.39031e-23	1	chr6_148693334_150693334	0.00260679	susie
6	149792666	rs13215691	6:149792666_T_C	C	T	8.85995e-23	1	chr6_148693334_150693334	0.00274077	susie
6	149793470	rs12182220	6:149793470_C_T	T	C	8.30954e-23	1	chr6_148693334_150693334	0.00292576	susie
6	149793609	rs4816	6:149793609_G_A	A	G	1.38941e-22	1	chr6_148693334_150693334	0.00180848	susie
6	149794670	rs111719245	6:149794670_AT_A	A	AT	8.35678e-23	1	chr6_148693334_150693334	0.00291043	susie
6	149795490	rs3805752	6:149795490_C_T	T	C	1.47373e-22	1	chr6_148693334_150693334	0.00165763	susie
6	149795662	rs3805753	6:149795662_C_T	T	C	7.49519e-23	1	chr6_148693334_150693334	0.00322622	susie
6	149796825	rs2342859	6:149796825_G_T	T	G	1.11738e-22	1	chr6_148693334_150693334	0.00221495	susie
6	149798205	rs5880851	6:149798205_T_TA	TA	T	7.98173e-23	1	chr6_148693334_150693334	0.00303958	susie
6	149798774	rs952166	6:149798774_A_T	T	A	8.37758e-23	1	chr6_148693334_150693334	0.00290394	susie
6	149798900	rs952165	6:149798900_T_C	C	T	8.4658e-23	1	chr6_148693334_150693334	0.00287536	susie
6	149799444	rs10872656	6:149799444_A_C	C	A	8.13668e-23	1	chr6_148693334_150693334	0.00298173	susie
6	149801253	rs9285525	6:149801253_C_G	G	C	8.98643e-23	1	chr6_148693334_150693334	0.00271795	susie
6	149801509	rs9322223	6:149801509_G_A	A	G	8.00206e-23	1	chr6_148693334_150693334	0.00301594	susie
6	149802883	rs4870015	6:149802883_G_A	A	G	8.2837e-23	1	chr6_148693334_150693334	0.00293552	susie
6	149803077	rs9689190	6:149803077_A_C	C	A	1.42348e-22	1	chr6_148693334_150693334	0.00176122	susie
6	149803147	rs9688412	6:149803147_G_A	A	G	8.28302e-23	1	chr6_148693334_150693334	0.00293531	susie
6	149806304	rs6914319	6:149806304_G_A	A	G	1.27359e-22	1	chr6_148693334_150693334	0.00195887	susie
6	149807037	rs2095375	6:149807037_C_A	A	C	1.15216e-22	1	chr6_148693334_150693334	0.00215024	susie
6	149808187	rs4869730	6:149808187_A_G	G	A	1.06057e-22	1	chr6_148693334_150693334	0.00232096	susie
6	149808470	rs11155689	6:149808470_T_C	C	T	1.12758e-22	1	chr6_148693334_150693334	0.0021943	susie
6	149809506	rs2151913	6:149809506_C_T	T	C	1.10045e-22	1	chr6_148693334_150693334	0.00224197	susie
6	149809537	rs2342857	6:149809537_G_A	A	G	1.19545e-22	1	chr6_148693334_150693334	0.00207744	susie
6	149809701	rs933055	6:149809701_A_G	G	A	1.15401e-22	1	chr6_148693334_150693334	0.00214701	susie
6	149810072	rs4869731	6:149810072_T_C	C	T	1.25643e-22	1	chr6_148693334_150693334	0.00198316	susie
6	149810956	rs7818	6:149810956_A_G	G	A	1.20216e-22	1	chr6_148693334_150693334	0.00206657	susie
6	149811183	rs4552	6:149811183_A_T	T	A	1.21185e-22	1	chr6_148693334_150693334	0.00205115	susie
6	149812052	rs9397022	6:149812052_C_T	T	C	1.1805e-22	1	chr6_148693334_150693334	0.00209095	susie
6	149812465	rs9397357	6:149812465_G_A	A	G	1.10614e-22	1	chr6_148693334_150693334	0.0022221	susie
6	149812818	rs9383843	6:149812818_C_A	A	C	1.2323e-22	1	chr6_148693334_150693334	0.00201937	susie
6	149812859	rs11968921	6:149812859_A_G	G	A	1.24922e-22	1	chr6_148693334_150693334	0.00198915	susie
6	149813260	chr6:149813260_ATGTGTGTGTGTG_A	6:149813260_ATGTGTGTGTGTG_A	A	ATGTGTGTGTGTG	1.19803e-22	1	chr6_148693334_150693334	0.00207309	susie
6	149813857	rs17673294	6:149813857_G_A	A	G	1.23026e-22	1	chr6_148693334_150693334	0.00202239	susie
6	149814388	rs4870019	6:149814388_C_T	T	C	1.39271e-22	1	chr6_148693334_150693334	0.00180229	susie
6	149814464	rs4870020	6:149814464_A_G	G	A	1.3673e-22	1	chr6_148693334_150693334	0.00183332	susie
6	149816620	rs2880435	6:149816620_C_T	T	C	8.65271e-23	1	chr6_148693334_150693334	0.00281184	susie
6	149817267	rs12210605	6:149817267_A_G	G	A	1.58792e-22	1	chr6_148693334_150693334	0.00154529	susie
6	149817526	rs9371199	6:149817526_A_T	T	A	1.65242e-22	1	chr6_148693334_150693334	0.00148983	susie
6	149817598	rs6936395	6:149817598_A_G	G	A	8.28654e-23	1	chr6_148693334_150693334	0.00292858	susie
6	149817967	rs61239127	6:149817967_T_TA	TA	T	9.92628e-23	1	chr6_148693334_150693334	0.00246997	susie
6	149818093	rs6899661	6:149818093_T_C	C	T	8.38054e-23	1	chr6_148693334_150693334	0.00289682	susie
6	149819674	rs3763162	6:149819674_C_T	T	C	8.94573e-23	1	chr6_148693334_150693334	0.00272391	susie
6	149819770	rs3763163	6:149819770_G_T	T	G	7.27521e-23	1	chr6_148693334_150693334	0.00329486	susie
6	149820395	rs14314	6:149820395_A_C	C	A	6.05889e-23	1	chr6_148693334_150693334	0.00394147	susie
6	149820396	rs58791549	6:149820396_C_CT	CT	C	6.65172e-23	1	chr6_148693334_150693334	0.00358665	susie
6	149821815	rs1413655	6:149821815_A_G	G	A	1.38559e-22	1	chr6_148693334_150693334	0.00181692	susie
6	149821978	rs6420132	6:149821978_C_T	T	C	1.33649e-22	1	chr6_148693334_150693334	0.00188727	susie
6	149822501	chr6:149822501_TAAAAAAAAAA_T	6:149822501_TAAAAAAAAAA_T	T	TAAAAAAAAAA	1.54301e-22	1	chr6_148693334_150693334	0.00164334	susie
6	149822743	rs9383546	6:149822743_T_A	A	T	1.35494e-22	1	chr6_148693334_150693334	0.00185222	susie
6	149825080	rs9478848	6:149825080_G_T	T	G	1.1315e-22	1	chr6_148693334_150693334	0.00219341	susie
6	149825485	rs1889473	6:149825485_C_G	G	C	1.58336e-22	1	chr6_148693334_150693334	0.00160406	susie
6	149826604	rs3215954	6:149826604_C_CG	CG	C	1.26767e-22	1	chr6_148693334_150693334	0.00197608	susie
6	164043017	rs425618	6:164043017_A_G	G	A	8.80948e-09	1	chr6_163082870_165082870	0.0356028	susie
6	164044517	chr6:164044517_G_GA	6:164044517_G_GA	GA	G	8.746e-09	1	chr6_163082870_165082870	0.0358437	susie
6	164045566	rs444865	6:164045566_C_T	T	C	1.20286e-08	1	chr6_163082870_165082870	0.0265796	susie
6	164047740	rs376791	6:164047740_T_G	G	T	8.09237e-09	1	chr6_163082870_165082870	0.0385589	susie
6	164057884	rs395843	6:164057884_T_C	C	T	7.90132e-09	1	chr6_163082870_165082870	0.0394345	susie
6	164059282	rs406530	6:164059282_T_A	A	T	1.1306e-08	1	chr6_163082870_165082870	0.0281702	susie
6	164059727	rs448879	6:164059727_C_T	T	C	1.0803e-08	1	chr6_163082870_165082870	0.0293991	susie
6	164064605	rs4509096	6:164064605_C_T	T	C	6.28168e-09	1	chr6_163082870_165082870	0.0489146	susie
6	164066652	rs393083	6:164066652_G_A	A	G	6.38772e-09	1	chr6_163082870_165082870	0.0481504	susie
6	164068410	rs206691	6:164068410_C_T	T	C	3.62438e-09	1	chr6_163082870_165082870	0.0820945	susie
6	164068829	rs109231	6:164068829_T_G	G	T	4.91552e-09	1	chr6_163082870_165082870	0.0616096	susie
6	164069477	rs206693	6:164069477_C_A	A	C	6.52504e-09	1	chr6_163082870_165082870	0.0471945	susie
6	164070022	rs206694	6:164070022_T_C	C	T	6.00211e-09	1	chr6_163082870_165082870	0.0510527	susie
6	164070212	rs206695	6:164070212_A_G	G	A	8.50717e-09	1	chr6_163082870_165082870	0.0367807	susie
6	164071737	rs206697	6:164071737_T_C	C	T	6.8711e-09	1	chr6_163082870_165082870	0.0449563	susie
6	164078013	rs11449263	6:164078013_A_AC	AC	A	6.83759e-09	1	chr6_163082870_165082870	0.0451623	susie
6	164078387	rs4709822	6:164078387_G_A	A	G	1.07257e-08	1	chr6_163082870_165082870	0.0295891	susie
6	164079260	rs206723	6:164079260_G_A	A	G	7.92855e-09	1	chr6_163082870_165082870	0.0392967	susie
6	164079612	rs206726	6:164079612_G_T	T	G	9.20301e-09	1	chr6_163082870_165082870	0.0341622	susie
6	164080016	rs206728	6:164080016_A_C	C	A	9.13805e-09	1	chr6_163082870_165082870	0.03439	susie
6	164081603	rs206730	6:164081603_C_T	T	C	7.95153e-09	1	chr6_163082870_165082870	0.039189	susie
6	164082870	rs206733	6:164082870_T_C	C	T	3.40744e-09	1	chr6_163082870_165082870	0.0861316	susie
6	170245418	rs6456189	6:170245418_C_T	T	C	9.19538e-10	1	chr6_169245418_171245418	0.936368	susie
6	170245577	rs6913966	6:170245577_G_T	T	G	3.9517e-08	1	chr6_169245418_171245418	0.0151001	susie
7	17645605	rs544390534	7:17645605_C_T	T	C	1.07384e-08	2	chr7_16687521_18687521	0.0591132	susie
7	17685466	rs11764211	7:17685466_G_A	A	G	1.02757e-07	1	chr7_16687521_18687521	0.1637	susie
7	17685780	rs6952767	7:17685780_C_G	G	C	9.95887e-08	1	chr7_16687521_18687521	0.169203	susie
7	17685790	rs6953026	7:17685790_G_A	A	G	1.12726e-07	1	chr7_16687521_18687521	0.149661	susie
7	17686056	rs11765014	7:17686056_C_T	T	C	1.19382e-07	1	chr7_16687521_18687521	0.141814	susie
7	17687024	rs4719517	7:17687024_C_G	G	C	7.7934e-08	1	chr7_16687521_18687521	0.212632	susie
7	17687521	rs569955378	7:17687521_C_T	T	C	7.94346e-10	2	chr7_16687521_18687521	0.933106	susie
7	17687570	rs6959663	7:17687570_G_A	A	G	1.23577e-07	1	chr7_16687521_18687521	0.133826	susie
7	46573483	rs6463335	7:46573483_G_C	C	G	5.84439e-10	1	chr7_45601975_47601975	0.0358329	susie
7	46577178	rs6959696	7:46577178_G_A	A	G	6.18449e-10	1	chr7_45601975_47601975	0.0339574	susie
7	46577901	rs12540933	7:46577901_C_T	T	C	8.65951e-10	1	chr7_45601975_47601975	0.0246615	susie
7	46577928	rs6964695	7:46577928_G_A	A	G	8.32577e-10	1	chr7_45601975_47601975	0.0255998	susie
7	46578017	rs6964853	7:46578017_G_A	A	G	5.33338e-10	1	chr7_45601975_47601975	0.0390889	susie
7	46580547	rs7784776	7:46580547_A_G	G	A	5.97203e-10	1	chr7_45601975_47601975	0.0351046	susie
7	46580714	rs17172722	7:46580714_C_T	T	C	7.9858e-10	1	chr7_45601975_47601975	0.0266342	susie
7	46590756	rs11769224	7:46590756_A_C	C	A	2.19715e-10	1	chr7_45601975_47601975	0.0908526	susie
7	46591004	rs11762530	7:46591004_G_C	C	G	1.99338e-10	1	chr7_45601975_47601975	0.0996682	susie
7	46592679	rs2217619	7:46592679_C_T	T	C	2.41054e-10	1	chr7_45601975_47601975	0.0831834	susie
7	46593971	rs6955889	7:46593971_G_A	A	G	4.67451e-10	1	chr7_45601975_47601975	0.0443092	susie
7	46594303	rs12669747	7:46594303_G_T	T	G	2.59578e-10	1	chr7_45601975_47601975	0.0775261	susie
7	46595000	rs2345701	7:46595000_C_G	G	C	4.27035e-10	1	chr7_45601975_47601975	0.0482873	susie
7	46597651	rs12673771	7:46597651_T_C	C	T	1.00369e-09	1	chr7_45601975_47601975	0.0214349	susie
7	46601302	rs6968945	7:46601302_C_T	T	C	1.63974e-10	1	chr7_45601975_47601975	0.120025	susie
7	46601975	rs55807228	7:46601975_A_C	C	A	1.24544e-10	1	chr7_45601975_47601975	0.155947	susie
7	50867679	rs55853103	7:50867679_C_T	T	C	4.80308e-07	1	chr7_49874232_51874232	0.00277428	susie
7	50873776	rs11769643	7:50873776_G_A	A	G	1.68309e-07	1	chr7_49874232_51874232	0.00577812	susie
7	50874048	rs34174508	7:50874048_A_G	G	A	1.37834e-08	1	chr7_49874232_51874232	0.0611671	susie
7	50874232	rs4947968	7:50874232_T_C	C	T	1.37727e-08	1	chr7_49874232_51874232	0.0611999	susie
7	50874536	rs4947970	7:50874536_T_C	C	T	1.77733e-07	1	chr7_49874232_51874232	0.00550491	susie
7	50874571	rs71265024	7:50874571_C_CTGGA	CTGGA	C	1.80149e-07	1	chr7_49874232_51874232	0.00543833	susie
7	50875749	rs2216815	7:50875749_C_A	A	C	1.94097e-07	1	chr7_49874232_51874232	0.00508142	susie
7	50878520	rs55720394	7:50878520_A_G	G	A	1.97177e-07	1	chr7_49874232_51874232	0.0050099	susie
7	50879135	rs2329555	7:50879135_G_C	C	G	2.05986e-07	1	chr7_49874232_51874232	0.00481922	susie
7	50879708	rs7792463	7:50879708_T_A	A	T	1.63274e-07	1	chr7_49874232_51874232	0.00592931	susie
7	50880125	rs34790261	7:50880125_T_C	C	T	3.69341e-07	1	chr7_49874232_51874232	0.0034915	susie
7	50880612	rs4947981	7:50880612_A_G	G	A	2.0647e-07	1	chr7_49874232_51874232	0.00480913	susie
7	50880967	rs28633916	7:50880967_A_G	G	A	2.00817e-07	1	chr7_49874232_51874232	0.00492803	susie
7	50881158	rs10249897	7:50881158_C_A	A	C	2.03982e-07	1	chr7_49874232_51874232	0.00486223	susie
7	50881203	rs10249917	7:50881203_C_T	T	C	1.65132e-07	1	chr7_49874232_51874232	0.00586913	susie
7	50881375	rs6964785	7:50881375_A_G	G	A	2.94916e-07	1	chr7_49874232_51874232	0.00349604	susie
7	50881531	rs6964994	7:50881531_A_C	C	A	1.54431e-07	1	chr7_49874232_51874232	0.00623557	susie
7	50885924	rs11509225	7:50885924_G_A	A	G	3.38763e-07	1	chr7_49874232_51874232	0.0037727	susie
7	50889204	rs13233520	7:50889204_A_T	T	A	3.6578e-07	1	chr7_49874232_51874232	0.00352085	susie
7	50889592	rs9692034	7:50889592_T_G	G	T	2.02589e-07	1	chr7_49874232_51874232	0.0048885	susie
7	50890362	rs7784871	7:50890362_T_A	A	T	2.36947e-07	1	chr7_49874232_51874232	0.00424775	susie
7	50891401	rs4266601	7:50891401_G_A	A	G	1.96552e-07	1	chr7_49874232_51874232	0.0050225	susie
7	50891445	rs11770866	7:50891445_C_T	T	C	1.93977e-07	1	chr7_49874232_51874232	0.00508523	susie
7	50893606	rs11536638	7:50893606_C_A	A	C	2.11467e-07	1	chr7_49874232_51874232	0.00470261	susie
7	50896260	rs12718987	7:50896260_G_C	C	G	3.09815e-07	1	chr7_49874232_51874232	0.00408422	susie
7	50898140	rs6976357	7:50898140_G_T	T	G	1.9546e-07	1	chr7_49874232_51874232	0.00504862	susie
7	50898703	rs2329559	7:50898703_T_A	A	T	1.15271e-07	1	chr7_49874232_51874232	0.00812109	susie
7	50898754	chr7:50898754_CA_C	7:50898754_CA_C	C	CA	1.30166e-07	1	chr7_49874232_51874232	0.00728715	susie
7	50899040	rs55694818	7:50899040_T_C	C	T	2.55258e-07	1	chr7_49874232_51874232	0.00485493	susie
7	50906025	rs4948024	7:50906025_T_G	G	T	1.99142e-07	1	chr7_49874232_51874232	0.00499787	susie
7	50906089	rs12718990	7:50906089_A_G	G	A	2.16364e-07	1	chr7_49874232_51874232	0.00566837	susie
7	50909215	rs71540279	7:50909215_T_C	C	T	2.7117e-07	1	chr7_49874232_51874232	0.00462712	susie
7	50911535	rs6942429	7:50911535_G_C	C	G	2.18418e-07	1	chr7_49874232_51874232	0.00459844	susie
7	50912040	rs7794941	7:50912040_C_A	A	C	4.49835e-08	1	chr7_49874232_51874232	0.0199068	susie
7	50912641	rs6947872	7:50912641_G_A	A	G	2.92199e-07	1	chr7_49874232_51874232	0.00354613	susie
7	50914438	rs11451455	7:50914438_T_TA	TA	T	6.43699e-08	1	chr7_49874232_51874232	0.0162067	susie
7	50914829	rs10486745	7:50914829_C_T	T	C	2.14374e-07	1	chr7_49874232_51874232	0.00571583	susie
7	50915187	rs10250209	7:50915187_A_G	G	A	2.98757e-07	1	chr7_49874232_51874232	0.00347448	susie
7	50916540	rs7800732	7:50916540_T_C	C	T	2.71877e-07	1	chr7_49874232_51874232	0.0037797	susie
7	50917521	rs6968511	7:50917521_A_G	G	A	1.93326e-08	1	chr7_49874232_51874232	0.0429978	susie
7	50917570	rs12718991	7:50917570_G_A	A	G	1.9898e-07	1	chr7_49874232_51874232	0.00609501	susie
7	50918320	rs17725573	7:50918320_C_G	G	C	2.43302e-07	1	chr7_49874232_51874232	0.00508271	susie
7	50919108	rs34907829	7:50919108_AT_A	A	AT	1.98993e-08	1	chr7_49874232_51874232	0.0418765	susie
7	50919306	rs11980778	7:50919306_A_C	C	A	1.74846e-08	1	chr7_49874232_51874232	0.0471565	susie
7	50919779	rs10486747	7:50919779_G_C	C	G	1.93031e-08	1	chr7_49874232_51874232	0.0430594	susie
7	50919984	rs55782034	7:50919984_CCAGG_C	C	CCAGG	1.6887e-08	1	chr7_49874232_51874232	0.0486463	susie
7	50919989	rs55905592	7:50919989_G_T	T	G	1.91005e-08	1	chr7_49874232_51874232	0.0434704	susie
7	50920019	rs17725609	7:50920019_G_A	A	G	2.32744e-08	1	chr7_49874232_51874232	0.0379957	susie
7	50920783	rs34996868	7:50920783_C_T	T	C	4.67014e-08	1	chr7_49874232_51874232	0.0192652	susie
7	50921205	rs11982677	7:50921205_A_G	G	A	4.28391e-08	1	chr7_49874232_51874232	0.0208499	susie
7	50925780	rs4446688	7:50925780_A_T	T	A	3.43207e-07	1	chr7_49874232_51874232	0.0037527	susie
7	50927410	rs985339	7:50927410_T_C	C	T	7.8193e-08	1	chr7_49874232_51874232	0.0119866	susie
7	50927881	rs9642409	7:50927881_T_C	C	T	6.5138e-08	1	chr7_49874232_51874232	0.0141453	susie
7	50928377	rs7794123	7:50928377_A_G	G	A	6.64562e-08	1	chr7_49874232_51874232	0.0138885	susie
7	50929294	rs34522932	7:50929294_G_C	C	G	3.81504e-08	1	chr7_49874232_51874232	0.0230828	susie
7	50930485	rs34709117	7:50930485_T_C	C	T	3.83995e-07	1	chr7_49874232_51874232	0.00339396	susie
7	50931507	rs2214654	7:50931507_G_T	T	G	3.89132e-07	1	chr7_49874232_51874232	0.00274417	susie
7	50931626	rs13235836	7:50931626_T_A	A	T	2.90052e-07	1	chr7_49874232_51874232	0.00436565	susie
7	50931662	rs12531763	7:50931662_C_A	A	C	4.01373e-08	1	chr7_49874232_51874232	0.0220289	susie
7	50933107	rs11526296	7:50933107_G_A	A	G	3.87373e-08	1	chr7_49874232_51874232	0.022758	susie
7	50935596	rs11973328	7:50935596_T_G	G	T	4.70673e-08	1	chr7_49874232_51874232	0.0190409	susie
7	50936046	rs61471556	7:50936046_A_G	G	A	5.18056e-08	1	chr7_49874232_51874232	0.0174359	susie
7	50936419	rs71540281	7:50936419_C_T	T	C	3.38847e-07	1	chr7_49874232_51874232	0.00379505	susie
7	50936483	rs60065994	7:50936483_G_GGTCA	GGTCA	G	5.56958e-08	1	chr7_49874232_51874232	0.0163121	susie
7	50936845	rs12718995	7:50936845_A_T	T	A	5.33326e-08	1	chr7_49874232_51874232	0.0169814	susie
7	50936969	rs35502224	7:50936969_A_AC	AC	A	4.77913e-08	1	chr7_49874232_51874232	0.0187718	susie
7	50937822	rs4947522	7:50937822_C_T	T	C	3.60713e-07	1	chr7_49874232_51874232	0.0029337	susie
7	50940055	rs13222301	7:50940055_T_G	G	T	1.18835e-07	1	chr7_49874232_51874232	0.00817356	susie
7	50942193	rs12533749	7:50942193_G_T	T	G	4.78162e-08	1	chr7_49874232_51874232	0.0188261	susie
7	50942784	rs11238407	7:50942784_G_A	A	G	6.41474e-08	1	chr7_49874232_51874232	0.0143714	susie
7	50943627	rs13309489	7:50943627_C_A	A	C	3.75336e-07	1	chr7_49874232_51874232	0.0034716	susie
7	50944161	rs60617249	7:50944161_A_G	G	A	8.70387e-08	1	chr7_49874232_51874232	0.0108845	susie
7	95061527	rs2078882	7:95061527_A_G	G	A	2.11775e-13	1	chr7_94125673_96125673	0.00373633	susie
7	95064658	rs739504	7:95064658_T_C	C	T	8.20484e-14	1	chr7_94125673_96125673	0.00896276	susie
7	95090756	rs6977114	7:95090756_T_C	C	T	1.44282e-13	1	chr7_94125673_96125673	0.00530067	susie
7	95122718	rs916703	7:95122718_C_T	T	C	1.67046e-14	1	chr7_94125673_96125673	0.0483167	susie
7	95125673	rs9649194	7:95125673_G_T	T	G	8.10296e-16	1	chr7_94125673_96125673	0.887808	susie
9	8626831	rs12115364	9:8626831_C_A	A	C	3.33322e-16	2	chr9_7738089_9738089	0.280724	susie
9	8630084	rs1337805	9:8630084_C_G	G	C	1.28318e-15	2	chr9_7738089_9738089	0.0604066	susie
9	8634437	rs59292968	9:8634437_G_A	A	G	3.34911e-16	2	chr9_7738089_9738089	0.244093	susie
9	8634595	rs72698256	9:8634595_T_C	C	T	2.58376e-16	2	chr9_7738089_9738089	0.179275	susie
9	8635810	rs1512381	9:8635810_T_C	C	T	5.34881e-16	2	chr9_7738089_9738089	0.0846691	susie
9	8673884	rs10122820	9:8673884_C_T	T	C	4.59626e-15	2	chr9_7738089_9738089	0.0189446	susie
9	8690011	rs7041517	9:8690011_G_A	A	G	1.17226e-14	2	chr9_7738089_9738089	0.0093555	susie
9	8690094	rs7042493	9:8690094_C_T	T	C	5.97006e-15	2	chr9_7738089_9738089	0.00791393	susie
9	8690155	rs7030931	9:8690155_T_A	A	T	5.64361e-15	2	chr9_7738089_9738089	0.00817359	susie
9	8690782	rs59461546	9:8690782_T_C	C	T	6.25271e-15	2	chr9_7738089_9738089	0.00751915	susie
9	8690873	rs60000844	9:8690873_C_T	T	C	1.37516e-14	2	chr9_7738089_9738089	0.00815461	susie
9	8691200	rs57325817	9:8691200_C_T	T	C	1.34277e-14	2	chr9_7738089_9738089	0.00820389	susie
9	8691488	chr9:8691488_GA_G	9:8691488_GA_G	G	GA	1.38794e-14	2	chr9_7738089_9738089	0.00812219	susie
9	8692558	rs7040154	9:8692558_T_C	C	T	1.22939e-14	2	chr9_7738089_9738089	0.00867126	susie
9	8693517	rs1434264	9:8693517_G_A	A	G	8.5693e-15	2	chr9_7738089_9738089	0.00559896	susie
9	8694330	rs10125358	9:8694330_G_A	A	G	9.23895e-15	2	chr9_7738089_9738089	0.0115316	susie
9	8737944	rs60101037	9:8737944_C_CGGCTCT	CGGCTCT	C	7.198e-16	1	chr9_7738089_9738089	0.105141	susie
9	8738089	rs7858097	9:8738089_A_T	T	A	2.19336e-17	1	chr9_7738089_9738089	0.587842	susie
9	8739061	rs10465099	9:8739061_C_T	T	C	1.50419e-14	1	chr9_7738089_9738089	0.0104428	susie
9	8739669	rs60482751	9:8739669_G_C	C	G	6.74018e-15	1	chr9_7738089_9738089	0.0214713	susie
9	8739852	rs57136740	9:8739852_A_T	T	A	1.067e-14	1	chr9_7738089_9738089	0.0142528	susie
9	8740371	rs7848017	9:8740371_T_C	C	T	3.22929e-15	1	chr9_7738089_9738089	0.109403	susie
9	8740451	rs10465033	9:8740451_G_C	C	G	1.24795e-14	1	chr9_7738089_9738089	0.0411066	susie
9	8744642	rs72702318	9:8744642_C_G	G	C	7.20817e-14	1	chr9_7738089_9738089	0.0207241	susie
9	8744818	rs55714349	9:8744818_G_A	A	G	3.89188e-14	1	chr9_7738089_9738089	0.0326966	susie
9	8751985	rs10977277	9:8751985_G_A	A	G	1.2471e-13	1	chr9_7738089_9738089	0.0122744	susie
9	21554458	rs10738594	9:21554458_C_T	T	C	2.70151e-57	1	chr9_20576592_22576592	0.0111649	susie
9	21555446	rs10757225	9:21555446_G_T	T	G	1.58079e-57	1	chr9_20576592_22576592	0.0189246	susie
9	21557407	rs4141712	9:21557407_A_C	C	A	1.14095e-57	1	chr9_20576592_22576592	0.0259266	susie
9	21559962	rs10118880	9:21559962_G_A	A	G	6.44963e-59	1	chr9_20576592_22576592	0.408383	susie
9	21565675	rs7033598	9:21565675_C_T	T	C	1.6648e-57	1	chr9_20576592_22576592	0.0180118	susie
9	21576592	rs9298817	9:21576592_A_C	C	A	5.96563e-59	1	chr9_20576592_22576592	0.477695	susie
9	73888148	rs10781159	9:73888148_C_T	T	C	3.80766e-13	1	chr9_72978095_74978095	0.0777011	susie
9	73978095	rs10781177	9:73978095_C_T	T	C	6.87835e-14	1	chr9_72978095_74978095	0.443643	susie
9	73985218	rs11143745	9:73985218_C_T	T	C	1.47127e-13	1	chr9_72978095_74978095	0.224598	susie
9	74007152	rs11143754	9:74007152_C_A	A	C	1.23343e-13	1	chr9_72978095_74978095	0.25418	susie
9	137321795	rs11534411	9:137321795_G_A	A	G	6.28953e-15	1	chr9_136379941_138379941	0.985047	susie
9	137357006	rs73581580	9:137357006_G_A	A	G	1.90782e-14	2	chr9_136379941_138379941	0.0864908	susie
9	137362737	rs28458909	9:137362737_C_T	T	C	5.5764e-15	2	chr9_136379941_138379941	0.221708	susie
9	137363960	rs28780988	9:137363960_C_A	A	C	1.22628e-14	2	chr9_136379941_138379941	0.113099	susie
9	137364350	rs113727800	9:137364350_G_A	A	G	1.13609e-14	2	chr9_136379941_138379941	0.123168	susie
9	137364616	chr9:137364616_T_TA	9:137364616_T_TA	TA	T	2.3928e-14	2	chr9_136379941_138379941	0.0685987	susie
9	137365480	rs73583505	9:137365480_C_T	T	C	1.23398e-14	2	chr9_136379941_138379941	0.111268	susie
9	137365814	rs111163099	9:137365814_T_G	G	T	1.34207e-14	2	chr9_136379941_138379941	0.106139	susie
9	137367972	rs11507683	9:137367972_C_T	T	C	1.33751e-14	2	chr9_136379941_138379941	0.10835	susie
9	137371330	rs77641763	9:137371330_C_T	T	C	2.81363e-14	2	chr9_136379941_138379941	0.0570268	susie
9	137373258	rs59889670	9:137373258_AGAGGGTGAAGCCACGGGCT_A	A	AGAGGGTGAAGCCACGGGCT	1.31559e-14	3	chr9_136379941_138379941	0.067652	susie
9	137373290	rs55798053	9:137373290_T_C	C	T	1.28282e-14	3	chr9_136379941_138379941	0.0693444	susie
9	137379803	rs11516132	9:137379803_A_G	G	A	3.10624e-15	3	chr9_136379941_138379941	0.232845	susie
9	137379941	rs11522291	9:137379941_G_A	A	G	2.86006e-15	3	chr9_136379941_138379941	0.24569	susie
9	137380007	rs11516133	9:137380007_C_T	T	C	4.01216e-15	3	chr9_136379941_138379941	0.179224	susie
9	137380163	rs11522292	9:137380163_C_T	T	C	4.15842e-15	3	chr9_136379941_138379941	0.156971	susie
10	13444746	rs2105255	10:13444746_T_C	C	T	1.62554e-07	1	chr10_12462471_14462471	0.0154836	susie
10	13444901	rs2095984	10:13444901_G_A	A	G	1.36639e-07	1	chr10_12462471_14462471	0.0181797	susie
10	13445027	rs2095983	10:13445027_C_T	T	C	1.21773e-07	1	chr10_12462471_14462471	0.0203265	susie
10	13449574	rs4750359	10:13449574_G_A	A	G	2.39383e-07	1	chr10_12462471_14462471	0.0108714	susie
[truncated: 6,051 more rows]

## Sheet: ST2_Sentinel_Variants
ST2: Sentinel variants (Variant within credible sets [ST1] with highest PIP)
CHR	POS	RSID	SNP	Effect_Allele	REF_Allele	P*	credible_set	Region	Post_prob	Method
1	3826755	rs6663840	1:3826755_G_A	A	G	3.55283e-31	1	chr1_2826755_4826755	0.629218	susie
1	10640391	rs2128416	1:10640391_T_C	C	T	4.40549e-19	1	chr1_9640391_11640391	0.999493	susie
1	37627051	rs4074961	1:37627051_C_T	T	C	1.31399e-08	1	chr1_36627051_38627051	0.614457	susie
1	41315479	rs1892419	1:41315479_T_C	C	T	3.82524e-20	1	chr1_40315479_42315479	0.0274144	susie
1	43058928	rs17140052	1:43058928_T_C	C	T	3.59707e-09	1	chr1_42058928_44058928	0.436097	susie
1	102799408	rs4590689	1:102799408_G_A	A	G	1.32072e-10	1	chr1_101799408_103799408	0.0469976	susie
1	183045122	chr1:183045122_G_GT	1:183045122_G_GT	GT	G	1.23067e-12	1	chr1_182045122_184045122	0.0384485	susie
1	213937370	rs80256218	1:213937370_C_T	T	C	5.09584e-06	1	chr1_212976825_214976825	0.548678	susie
1	213976825	rs189820058	1:213976825_C_T	T	C	2.69707e-11	2	chr1_212976825_214976825	0.597245	susie
1	213983706	rs340878	1:213983706_G_C	C	G	7.0296e-08	3	chr1_212976825_214976825	0.450904	susie
1	227236245	rs74140145	1:227236245_C_T	T	C	6.63818e-11	1	chr1_226236245_228236245	0.0795149	susie
2	16095642	rs7604071	2:16095642_C_T	T	C	5.54286e-09	1	chr2_15095642_17095642	0.100603	susie
2	16185613	rs58629435	2:16185613_T_C	C	T	2.37708e-08	2	chr2_15095642_17095642	0.288994	susie
2	74361478	rs11555696	2:74361478_G_A	A	G	3.92563e-10	1	chr2_73361478_75361478	0.447487	susie
2	133563285	rs78149397	2:133563285_G_T	T	G	2.0325e-17	1	chr2_132563285_134563285	0.697014	susie
2	133585682	rs4954068	2:133585682_A_G	G	A	5.28889e-05	2	chr2_132563285_134563285	0.177695	susie
2	158807087	rs9869	2:158807087_T_C	C	T	1.20915e-12	1	chr2_157807087_159807087	0.434357	susie
2	172397611	rs12373564	2:172397611_C_T	T	C	1.87195e-08	1	chr2_171397611_173397611	0.612523	susie
2	235533281	rs74793050	2:235533281_T_G	G	T	1.3274e-12	1	chr2_234533281_236533281	0.999105	susie
3	21981965	rs2336521	3:21981965_C_G	G	C	8.10707e-09	1	chr3_20981965_22981965	0.236465	susie
3	45772602	rs17279437	3:45772602_G_A	A	G	1.93262e-18	1	chr3_44772602_46772602	0.567622	susie
3	46016843	rs6809223	3:46016843_T_C	C	T	4.7822e-07	2	chr3_44772602_46772602	0.0613117	susie
3	56579277	rs6799711	3:56579277_A_G	G	A	3.92162e-09	1	chr3_55579277_57579277	0.188088	susie
3	123346931	rs11708067	3:123346931_A_G	G	A	2.71451e-16	1	chr3_122346931_124346931	0.344098	susie
3	139559716	rs4564921	3:139559716_G_C	C	G	1.12924e-10	1	chr3_138559716_140559716	0.531175	susie
3	150397450	rs74943262	3:150397450_AGAGT_A	A	AGAGT	3.04283e-12	1	chr3_149397450_151397450	0.631952	susie
3	182617847	rs74614808	3:182617847_G_T	T	G	2.44989e-10	1	chr3_181617847_183617847	0.709445	susie
3	194081809	rs9288762	3:194081809_A_C	C	A	1.07339e-08	2	chr3_193219328_195219328	0.519385	susie
3	194219328	rs11927888	3:194219328_A_T	T	A	2.08077e-12	1	chr3_193219328_195219328	0.835004	susie
4	8834922	rs147228136	4:8834922_C_T	T	C	6.59109e-12	1	chr4_7834922_9834922	0.579182	susie
4	87133480	rs342465	4:87133480_C_T	T	C	1.11072e-08	1	chr4_86133480_88133480	0.0502622	susie
4	108808228	rs62313091	4:108808228_C_T	T	C	5.22209e-12	1	chr4_107808228_109808228	0.0310108	susie
4	109035642	rs17039680	4:109035642_A_G	G	A	6.63151e-11	2	chr4_107808228_109808228	0.275578	susie
4	147968560	rs17024226	4:147968560_C_G	G	C	1.84845e-16	1	chr4_146968560_148968560	0.245121	susie
4	169114526	rs72706431	4:169114526_C_T	T	C	6.21565e-09	2	chr4_168681072_170681072	0.0533241	susie
4	169444341	rs7694449	4:169444341_A_T	T	A	1.3122e-08	1	chr4_168681072_170681072	0.0124649	susie
4	185659729	rs936788	4:185659729_C_T	T	C	1.56306e-09	1	chr4_184659729_186659729	0.710424	susie
4	186683284	rs327113	4:186683284_T_C	C	T	6.51809e-18	2	chr4_185703040_187703040	0.189172	susie
4	186703040	rs327070	4:186703040_G_T	T	G	2.18296e-20	1	chr4_185703040_187703040	0.984033	susie
4	186762048	rs67138036	4:186762048_G_T	T	G	2.35581e-11	3	chr4_185703040_187703040	0.591728	susie
5	33250919	rs56369009	5:33250919_G_A	A	G	8.79145e-09	1	chr5_32250919_34250919	0.122157	susie
5	45168876	rs945529978	5:45168876_T_A	A	T	1.82609e-08	1	chr5_44168876_46168876	0.310662	susie
5	72193342	chr5:72193342_C_CT	5:72193342_C_CT	CT	C	7.15754e-09	1	chr5_71193342_73193342	0.228952	susie
5	88522683	chr5:88522683_A_AT	5:88522683_A_AT	AT	A	4.90495e-15	1	chr5_87522683_89522683	0.15964	susie
6	1408032	rs9328051	6:1408032_G_A	A	G	7.79604e-09	1	chr6_408032_2408032	0.43811	susie
6	78794483	rs4628052	6:78794483_G_A	A	G	5.89969e-11	1	chr6_77794483_79794483	0.0436306	susie
6	79073157	rs9361488	6:79073157_T_C	C	T	4.10346e-10	2	chr6_79030470_81030470	0.0746329	susie
6	80030470	rs10943682	6:80030470_G_A	A	G	3.1226e-17	1	chr6_79030470_81030470	0.218143	susie
6	98131605	rs12204181	6:98131605_T_C	C	T	1.40908e-11	1	chr6_97131605_99131605	0.0919661	susie
6	107114666	rs372411283	6:107114666_TCCGGCCGCC_T	T	TCCGGCCGCC	3.1052e-11	1	chr6_106114666_108114666	0.501439	susie
6	126479998	rs1159619	6:126479998_C_A	A	C	1.04007e-11	1	chr6_125479998_127479998	0.0238209	susie
6	149693334	rs12195866	6:149693334_A_G	G	A	1.31484e-23	1	chr6_148693334_150693334	0.0172716	susie
6	164082870	rs206733	6:164082870_T_C	C	T	3.40744e-09	1	chr6_163082870_165082870	0.0861316	susie
6	170245418	rs6456189	6:170245418_C_T	T	C	9.19538e-10	1	chr6_169245418_171245418	0.936368	susie
7	17687024	rs4719517	7:17687024_C_G	G	C	7.7934e-08	1	chr7_16687521_18687521	0.212632	susie
7	17687521	rs569955378	7:17687521_C_T	T	C	7.94346e-10	2	chr7_16687521_18687521	0.933106	susie
7	46601975	rs55807228	7:46601975_A_C	C	A	1.24544e-10	1	chr7_45601975_47601975	0.155947	susie
7	50874232	rs4947968	7:50874232_T_C	C	T	1.37727e-08	1	chr7_49874232_51874232	0.0611999	susie
7	95125673	rs9649194	7:95125673_G_T	T	G	8.10296e-16	1	chr7_94125673_96125673	0.887808	susie
9	8626831	rs12115364	9:8626831_C_A	A	C	3.33322e-16	2	chr9_7738089_9738089	0.280724	susie
9	8738089	rs7858097	9:8738089_A_T	T	A	2.19336e-17	1	chr9_7738089_9738089	0.587842	susie
9	21576592	rs9298817	9:21576592_A_C	C	A	5.96563e-59	1	chr9_20576592_22576592	0.477695	susie
9	73978095	rs10781177	9:73978095_C_T	T	C	6.87835e-14	1	chr9_72978095_74978095	0.443643	susie
9	137321795	rs11534411	9:137321795_G_A	A	G	6.28953e-15	1	chr9_136379941_138379941	0.985047	susie
9	137362737	rs28458909	9:137362737_C_T	T	C	5.5764e-15	2	chr9_136379941_138379941	0.221708	susie
9	137379941	rs11522291	9:137379941_G_A	A	G	2.86006e-15	3	chr9_136379941_138379941	0.24569	susie
10	13462471	rs10796082	10:13462471_A_G	G	A	2.97126e-08	1	chr10_12462471_14462471	0.0590688	susie
10	47359472	rs112143493	10:47359472_C_T	T	C	2.58643e-09	1	chr10_46359472_48359472	0.298153	susie
10	84228326	rs10887258	10:84228326_C_T	T	C	1.18985e-09	1	chr10_83228326_85228326	0.276375	susie
10	92883899	rs11816241	10:92883899_C_A	A	C	2.12516e-21	1	chr10_91883899_93883899	0.143088	susie
10	92993215	rs60626109	10:92993215_A_G	G	A	7.92668e-06	2	chr10_91883899_93883899	0.0466999	susie
10	121664649	rs35462105	10:121664649_C_T	T	C	2.03957e-12	1	chr10_120664649_122664649	0.124256	susie
11	31738740	chr11:31738740_C_CA	11:31738740_C_CA	CA	C	1.8709e-18	1	chr11_30738740_32738740	0.994896	susie
11	89173994	rs7949891	11:89173994_G_A	A	G	4.18197e-62	3	chr11_88178528_90178528	0.129551	susie
11	89178528	rs1042602	11:89178528_C_A	A	C	7.19353e-128	2	chr11_88178528_90178528	0.588404	susie
11	89284793	rs1126809	11:89284793_G_A	A	G	0.0344849	4	chr11_88178528_90178528	0.811417	susie
11	89284805	rs104894313	11:89284805_C_T	T	C	8.4103e-07	1	chr11_88178528_90178528	0.995072	susie
11	120184618	rs73004764	11:120184618_C_G	G	C	1.47921e-14	1	chr11_119193848_121193848	0.188312	susie
11	120193848	rs12807240	11:120193848_A_G	G	A	1.39977e-16	2	chr11_119193848_121193848	0.200395	susie
12	6845700	rs5442	12:6845700_G_A	A	G	3.29471e-14	1	chr12_5845700_7845700	0.995853	susie
12	18941401	rs10841116	12:18941401_C_G	G	C	2.8982e-24	1	chr12_17941401_19941401	0.573078	susie
12	30903164	rs61916713	12:30903164_T_C	C	T	8.99692e-58	1	chr12_29903164_31903164	0.126661	susie
12	55721801	rs3138142	12:55721801_C_T	T	C	4.10897e-31	1	chr12_54721801_56721801	0.802062	susie
12	103100685	rs3914817	12:103100685_G_T	T	G	2.50722e-15	1	chr12_102100685_104100685	0.999815	susie
13	28389539	rs2296284	13:28389539_G_A	A	G	3.10762e-11	1	chr13_27389539_29389539	0.159184	susie
13	43771478	rs1493523	13:43771478_C_T	T	C	5.19286e-18	1	chr13_42771478_44771478	0.195115	susie
13	111241066	rs7985441	13:111241066_C_T	T	C	3.96862e-16	1	chr13_110241066_112241066	0.128731	susie
13	112950598	rs80045828	13:112950598_A_C	C	A	1.76252e-13	1	chr13_111950598_113950598	0.284682	susie
14	50753406	rs10129233	14:50753406_G_A	A	G	8.34527e-10	1	chr14_49753406_51753406	0.209816	susie
14	60259135	rs721445	14:60259135_T_C	C	T	2.89493e-14	2	chr14_59303978_61303978	0.0598927	susie
14	60509783	rs146737847	14:60509783_G_A	A	G	3.09087e-10	1	chr14_59303978_61303978	0.94915	susie
14	69038864	rs11628353	14:69038864_T_C	C	T	1.90778e-09	1	chr14_68038864_70038864	0.0769254	susie
14	72812712	rs4903064	14:72812712_T_C	C	T	2.45192e-30	1	chr14_71812712_73812712	0.891462	susie
14	73810245	rs111933915	14:73810245_A_G	G	A	1.6459e-11	2	chr14_71812712_73812712	0.108212	susie
14	74202656	rs11622838	14:74202656_A_G	G	A	1.11436e-25	1	chr14_73202656_75202656	0.0944198	susie
14	74360852	rs150635276	14:74360852_C_A	A	C	1.05224e-11	3	chr14_73202656_75202656	0.186523	susie
14	74631490	rs10133241	14:74631490_A_G	G	A	5.1301e-10	2	chr14_73202656_75202656	0.576248	susie
14	92110059	rs760591021	14:92110059_T_G	G	T	2.3511e-09	1	chr14_91110059_93110059	0.99707	susie
15	27983383	rs121918170	15:27983383_T_C	C	T	7.96541e-11	3	chr15_26985172_28985172	0.999977	susie
15	27985101	rs121918166	15:27985101_C_T	T	C	1.77691e-36	2	chr15_26985172_28985172	0.984969	susie
15	27985172	rs1800407	15:27985172_C_T	T	C	9.63066e-43	1	chr15_26985172_28985172	1	susie
15	27995874	rs4778224	15:27995874_A_G	G	A	3.58342e-06	4	chr15_26985172_28985172	0.92952	susie
15	53712523	rs2447050	15:53712523_G_A	A	G	6.41106e-12	1	chr15_52712523_54712523	0.573402	susie
15	74723851	rs4646421	15:74723851_G_A	A	G	2.61122e-17	1	chr15_73723851_75723851	0.419639	susie
15	85576168	rs1026722	15:85576168_T_C	C	T	2.03447e-11	2	chr15_84806589_86806589	0.0749915	susie
15	85806589	rs4842899	15:85806589_A_G	G	A	1.114e-14	1	chr15_84806589_86806589	0.0531925	susie
16	55285877	rs12919110	16:55285877_T_C	C	T	7.89089e-12	1	chr16_54285877_56285877	0.115418	susie
16	86045779	rs66692701	16:86045779_A_G	G	A	1.25897e-13	1	chr16_85045779_87045779	0.63698	susie
17	45621533	rs184745911	17:45621533_A_G	G	A	3.01806e-13	1	chr17_44621533_46621533	0.00343742	susie
17	61166740	rs4968534	17:61166740_A_C	C	A	2.82047e-08	1	chr17_60086884_62086884	0.0202887	susie
17	70655340	rs4793497	17:70655340_G_A	A	G	1.05251e-13	1	chr17_69655340_71655340	0.91694	susie
17	81648542	rs7405453	17:81648542_A_G	G	A	7.71364e-280	1	chr17_80648542_82648542	0.975912	susie
18	13397298	rs530841299	18:13397298_C_A	A	C	3.82039e-12	1	chr18_12397298_14397298	0.541409	susie
18	59273075	rs2271733	18:59273075_G_T	T	G	1.42531e-26	2	chr18_58273075_60273075	0.0585631	susie
18	59276252	rs77759734	18:59276252_C_T	T	C	1.4507e-24	1	chr18_58273075_60273075	0.994559	susie
18	59302264	rs55955884	18:59302264_G_A	A	G	5.85634e-08	4	chr18_58273075_60273075	0.830437	susie
18	59399813	chr18:59399813_GT_G	18:59399813_GT_G	G	GT	1.8584e-21	3	chr18_58273075_60273075	0.394887	susie
19	5912453	rs274788	19:5912453_C_T	T	C	3.05633e-09	1	chr19_4912453_6912453	0.721286	susie
19	19365556	rs2965200	19:19365556_G_A	A	G	1.26495e-08	1	chr19_18365556_20365556	0.046793	susie
20	37476949	rs146534231	20:37476949_A_AT	AT	A	3.37796e-16	1	chr20_36476949_38476949	0.406608	susie
22	45968311	rs9330814	22:45968311_C_T	T	C	1.0832e-09	1	chr22_44968311_46968311	0.45294	susie
16	80414392	rs8064208	16:80414392_T_A	A	T	9.65917e-09	1	chr16_79414392_81414392	0.352958	wakefield
8	56162371	rs34715615	8:56162371_AT_A	A	AT	2.16915e-08	1	chr8_55162371_57162371	0.167276	wakefield
11	89042393	rs11018439	11:89042393_C_T	T	C	3.67282e-109	1	chr11_87151181_89151181	0.951962	wakefield
11	89201920	rs12285584	11:89201920_C_T	T	C	1.34586e-127	1	chr11_89191438_91191438	0.999439	wakefield
17	45840410	rs56023973	17:45840410_G_T	T	G	4.83949e-13	1	chr17_45746847_47746847	0.00146188	wakefield
*P-values output from susie or GWAS summary statistics based on finemapping method

## Sheet: ST3_Sentinel_LD_Reports
ST3: Sentinel variants previously reported in GWAS of the macular region, or in LD with a previously reported signal
Sentinel_RSID	Published_RSID	R2	METHOD
rs11534411	9:140191981_T_C	0.237887	UNPHASED_R2
rs10133241	14:75241230_TC_T|rs2111705|rs888413|rs973879|14:75335538_CA_C|rs374202191	0.344989|0.498748|0.345063|0.509461|0.327329|0.144279	UNPHASED_R2
rs10796082	rs113234105	0.333176	UNPHASED_R2
rs10887258	rs11200922|rs4562752|rs11817531|rs12217769	0.203324|0.20687|0.762344|0.774823	UNPHASED_R2
rs10943682	rs4706108|rs9343961|rs4706827	0.926356|0.998929|0.92445	UNPHASED_R2
rs111933915	rs1972564	0.181235	UNPHASED_R2
rs1159619	rs796708168|6:126707845_CT_C|rs1578060	0.942833|0.944712|0.982775	UNPHASED_R2
rs11622838	rs200916002|rs10140252|rs7148979|14:74583013_AAAAAAT_A|rs12147951|rs887595|rs1972565|rs1972564	0.280626|0.412176|0.283915|0.2359|0.200954|0.485422|0.485635|0.545935	UNPHASED_R2
rs11628353	rs1892296|rs10135971|rs11158783	0.687844|0.639153|0.314476	UNPHASED_R2
rs11708067	rs11717195	0.957432	UNPHASED_R2
rs11816241	rs7910006	0.547031	UNPHASED_R2
rs12115364	rs1337805|rs7020703	0.977614|0.947291	UNPHASED_R2
rs12195866	rs9322197|rs11441223|rs57215159|rs199871796|6:150083654_GATATAT_G|rs539700294|rs14314|6:150144210_CA_C	0.98263|0.90833|0.973717|0.917291|0.887319|0.91766|0.967568|0.962799	UNPHASED_R2
rs12807240	rs12792820|rs12791393	0.884225|0.890226	UNPHASED_R2
rs1493523	rs9525830|rs9533603	0.99496|0.963846	UNPHASED_R2
chr5:88522683_A_AT	5:87846165_GA_G|rs17421627	0.941418|0.944277	UNPHASED_R2
rs150635276	rs368205955|rs113625761	0.227005|0.427752	UNPHASED_R2
rs17024226	rs74491927	0.828681	UNPHASED_R2
rs17039680	rs78074191	0.554902	UNPHASED_R2
rs184745911	rs62064364|rs1724417|rs77301847|rs7221167|rs62063281|rs62063665|17:44254993_GT_G|rs2732631|rs2668637|rs2696618|rs117300236|rs199456	0.958302|0.834051|0.986009|0.392041|0.947862|0.973962|0.977666|0.97921|0.470047|0.970286|0.699167|0.872262	UNPHASED_R2
rs1892419	rs55892603|rs12026778	0.934529|0.991348	UNPHASED_R2
rs2336521	rs6784031	0.449105	UNPHASED_R2
rs2447050	rs10083695|rs556217|rs2675336|rs2614205	0.272885|0.274395|0.27456|0.278916	UNPHASED_R2
rs327113	4:187605824_GAAA_G|rs327070|rs6839642	0.98136|0.159019|0.234143	UNPHASED_R2
rs340878	rs74454622|rs80256218|rs141190641|rs919655	0.113752|0.114881|0.253713|0.252881	UNPHASED_R2
chr1:183045122_G_GT	1:182997286_CCT_C	0.882712	UNPHASED_R2
rs35462105	rs2935714|rs146727842|rs4752580	0.750736|0.664623|0.528761	UNPHASED_R2
rs4074961	rs4073941	0.30752	UNPHASED_R2
rs4628052	rs1567168|rs4327648	0.999374|0.109524	UNPHASED_R2
rs4646421	rs12592512|15:74776147_ATT_A|rs74674678|rs7161903	0.625256|0.439145|0.616515|0.637249	UNPHASED_R2
rs4778224	rs1800407	0.455781	UNPHASED_R2
rs4842899	rs56239572	0.979642	UNPHASED_R2
rs4947968	rs17134073|rs11509225|rs13244204|rs35001871|rs34469633|rs13309489	0.583927|0.587205|0.870642|0.443634|0.532455|0.551226	UNPHASED_R2
rs4968534	rs58526981|rs9916145|rs2052074|rs723835	0.600471|0.643238|0.777189|0.805753	UNPHASED_R2
chr18:59399813_GT_G	rs17696543|rs113280873|rs11152142|rs7229033	0.35392|0.254277|0.108328|0.101266	UNPHASED_R2
rs61916713	rs11051131|rs61916712	0.950762|0.993947	UNPHASED_R2
rs6456189	rs9366187	0.745058	UNPHASED_R2
rs73004764	rs56391092	0.888081	UNPHASED_R2
rs74140145	rs6426584|rs201965985	0.253568|0.824424	UNPHASED_R2
chr5:72193342_C_CT	rs63338061	0.139178	UNPHASED_R2
rs77759734	rs1517034|rs2271733	0.103587|0.104333	UNPHASED_R2
rs78149397	rs17816356	0.882558	UNPHASED_R2
rs7949891	rs1042602|rs12285584|rs1126809	0.415003|0.416035|0.423907	UNPHASED_R2
rs9330814	rs9330813|rs75159625	0.975573|0.98168	UNPHASED_R2
rs9361488	rs1567168|rs4327648	0.958802|0.11562	UNPHASED_R2
rs9869	rs6756488	0.581135	UNPHASED_R2
rs6663840	rs6663840		direct_match
rs2128416	rs2128416		direct_match
rs80256218	rs80256218		direct_match
rs17279437	rs17279437		direct_match
rs74614808	rs74614808		direct_match
rs327070	rs327070		direct_match
rs67138036	rs67138036		direct_match
rs55807228	rs55807228		direct_match
rs9298817	rs9298817		direct_match
rs10781177	rs10781177		direct_match
rs1042602	rs1042602		direct_match
rs1126809	rs1126809		direct_match
rs5442	rs5442		direct_match
rs10841116	rs10841116		direct_match
rs3138142	rs3138142		direct_match
rs3914817	rs3914817		direct_match
rs2296284	rs2296284		direct_match
rs7985441	rs7985441		direct_match
rs146737847	rs146737847		direct_match
rs4903064	rs4903064		direct_match
rs121918166	rs121918166		direct_match
rs1800407	rs1800407		direct_match
rs4793497	rs4793497		direct_match
rs7405453	rs7405453		direct_match
rs530841299	rs530841299		direct_match
rs2271733	rs2271733		direct_match
rs8064208	rs8064208		direct_match
rs112143493	rs112143493		direct_match
rs74943262	rs2278806|rs6770312	0.1659|0.12340	LD_LINK
rs146534231	rs183659670	1	LD_LINK
rs11018439	rs1042602|rs12285584|rs1126809	0.683|0.659|0.123	LD_LINK
rs12285584	rs12285584		direct_match
rs56023973	rs77301847|rs62063281|rs62063665|rs2732631|rs2696618|rs62064364|rs199456|rs1724417|rs117300236|rs7221167|rs2668637	1|0.968|0.967|0.957|0.921|0.909|0.877|0.817|0.572|0.385|0.322	LD_LINK

## Sheet: ST4_V2G_Summary_Table
ST4: Summary of all variant to gene evidence
Gene	Features	Feature_Count	Nearest_gene	Genic	Func_pred	Mouse_ortho	Mendel	Single_rare_var	Rare_collapsing	Pqtl	Pops	CRE_retina	Retinal_eqtl	CRE_RPE	Is_gene_novel
ABCD4	single_rare_var|pops	2	N	N	N	N	N	Y	N	N	Y	N	N	N	NO
AC021055.1	CRE_retina	1	N	N	N	N	N	N	N	N	N	Y	N	N	YES
ACER1	mouse_ortho	1	N	N	N	Y	N	N	N	N	N	N	N	N	YES
ACOT1	mouse_ortho	1	N	N	N	Y	N	N	N	N	N	N	N	N	YES
ACOT2	mouse_ortho	1	N	N	N	Y	N	N	N	N	N	N	N	N	YES
ACOX3	mouse_ortho	1	N	N	N	Y	N	N	N	N	N	N	N	N	YES
ACTG1	mouse_ortho|mendel|pops	3	N	N	N	Y	Y	N	N	N	Y	N	N	N	YES
ACTG2	mouse_ortho	1	N	N	N	Y	N	N	N	N	N	N	N	N	YES
ACTN1	nearest_gene|pops|CRE_RPE	3	Y	N	N	N	N	N	N	N	Y	N	N	Y	YES
ACYP1	pqtl	1	N	N	N	N	N	N	N	Y	N	N	N	N	YES
ADAMTS12	mouse_ortho	1	N	N	N	Y	N	N	N	N	N	N	N	N	NO
ADCY5	nearest_gene|pops|retinal_eqtl	3	Y	N	N	N	N	N	N	N	Y	N	Y	N	NO
AEBP2	mouse_ortho	1	N	N	N	Y	N	N	N	N	N	N	N	N	YES
AFF1	mouse_ortho|pops	2	N	N	N	Y	N	N	N	N	Y	N	N	N	YES
AGAP1	nearest_gene|mouse_ortho|pops	3	Y	N	N	Y	N	N	N	N	Y	N	N	N	YES
AGAP9	mouse_ortho	1	N	N	N	Y	N	N	N	N	N	N	N	N	YES
AGBL1	mouse_ortho	1	N	N	N	Y	N	N	N	N	N	N	N	N	YES
AHR	mouse_ortho|mendel	2	N	N	N	Y	Y	N	N	N	N	N	N	N	NO
AKAP13	nearest_gene|mouse_ortho	2	Y	N	N	Y	N	N	N	N	N	N	N	N	YES
AL139423.1	CRE_retina	1	N	N	N	N	N	N	N	N	N	Y	N	N	YES
ALDH6A1	retinal_eqtl	1	N	N	N	N	N	N	N	N	N	N	Y	N	NO
AMY2A	pqtl	1	N	N	N	N	N	N	N	Y	N	N	N	N	YES
AMY2B	pqtl	1	N	N	N	N	N	N	N	Y	N	N	N	N	YES
ANKRD10	mouse_ortho	1	N	N	N	Y	N	N	N	N	N	N	N	N	YES
APOF	pqtl	1	N	N	N	N	N	N	N	Y	N	N	N	N	YES
ARHGAP10	nearest_gene|pops	2	Y	N	N	N	N	N	N	N	Y	N	N	N	NO
ARHGAP27	pops|retinal_eqtl	2	N	N	N	N	N	N	N	N	Y	N	Y	N	NO
ARHGEF12	pops	1	N	N	N	N	N	N	N	N	Y	N	N	N	YES
ARHGEF7	genic|pops|retinal_eqtl	3	N	Y	N	N	N	N	N	N	Y	N	Y	N	NO
ARL16	mouse_ortho	1	N	N	N	Y	N	N	N	N	N	N	N	N	YES
ARRDC1	mouse_ortho	1	N	N	N	Y	N	N	N	N	N	N	N	N	YES
ASCL1	nearest_gene|mouse_ortho|CRE_retina	3	Y	N	N	Y	N	N	N	N	N	Y	N	N	YES
ATE1	mouse_ortho	1	N	N	N	Y	N	N	N	N	N	N	N	N	NO
ATN1	mouse_ortho	1	N	N	N	Y	N	N	N	N	N	N	N	N	YES
ATP11A	mouse_ortho	1	N	N	N	Y	N	N	N	N	N	N	N	N	YES
ATP11B	nearest_gene|mouse_ortho|pops	3	Y	N	N	Y	N	N	N	N	Y	N	N	N	YES
ATP13A1	mouse_ortho	1	N	N	N	Y	N	N	N	N	N	N	N	N	YES
ATP13A3	mouse_ortho	1	N	N	N	Y	N	N	N	N	N	N	N	N	YES
ATP13A4	mouse_ortho	1	N	N	N	Y	N	N	N	N	N	N	N	N	YES
ATXN3	nearest_gene	1	Y	N	N	N	N	N	N	N	N	N	N	N	YES
BEND3	nearest_gene|genic|mouse_ortho	3	Y	Y	N	Y	N	N	N	N	N	N	N	N	YES
BEND7	nearest_gene	1	Y	N	N	N	N	N	N	N	N	N	N	N	YES
BLCAP	pops	1	N	N	N	N	N	N	N	N	Y	N	N	N	YES
BLOC1S1	mouse_ortho|retinal_eqtl	2	N	N	N	Y	N	N	N	N	N	N	Y	N	YES
C12orf42	pops	1	N	N	N	N	N	N	N	N	Y	N	N	N	NO
C14orf39	single_rare_var	1	N	N	N	N	N	Y	N	N	N	N	N	N	NO
C1orf127	mouse_ortho	1	N	N	N	Y	N	N	N	N	N	N	N	N	YES
C1R	mouse_ortho	1	N	N	N	Y	N	N	N	N	N	N	N	N	YES
C1RL	pqtl	1	N	N	N	N	N	N	N	Y	N	N	N	N	YES
C1S	pqtl	1	N	N	N	N	N	N	N	Y	N	N	N	N	YES
CACNA1B	mendel	1	N	N	N	N	Y	N	N	N	N	N	N	N	YES
CAPRIN2	mouse_ortho|pops	2	N	N	N	Y	N	N	N	N	Y	N	N	N	YES
CAPS	nearest_gene|genic|retinal_eqtl	3	Y	Y	N	N	N	N	N	N	N	N	Y	N	YES
CARTPT	mouse_ortho	1	N	N	N	Y	N	N	N	N	N	N	N	N	YES
CASZ1	nearest_gene|mouse_ortho|mendel|pops|CRE_retina	5	Y	N	N	Y	Y	N	N	N	Y	Y	N	N	NO
CBR4	nearest_gene	1	Y	N	N	N	N	N	N	N	N	N	N	N	YES
CCBE1	mouse_ortho|pops	2	N	N	N	Y	N	N	N	N	Y	N	N	N	NO
CCDC176	retinal_eqtl	1	N	N	N	N	N	N	N	N	N	N	Y	N	NO
CCDC66	nearest_gene|mouse_ortho|pops	3	Y	N	N	Y	N	N	N	N	Y	N	N	N	YES
CCR1	mendel	1	N	N	N	N	Y	N	N	N	N	N	N	N	NO
CCR2	mouse_ortho	1	N	N	N	Y	N	N	N	N	N	N	N	N	YES
CCR3	mouse_ortho	1	N	N	N	Y	N	N	N	N	N	N	N	N	YES
CCR5	mouse_ortho	1	N	N	N	Y	N	N	N	N	N	N	N	N	YES
CDC42BPA	nearest_gene|pops	2	Y	N	N	N	N	N	N	N	Y	N	N	N	NO
CDHR1	mouse_ortho|mendel|pqtl|CRE_RPE	4	N	N	N	Y	Y	N	N	Y	N	N	N	Y	NO
CDKN2A	mouse_ortho|mendel	2	N	N	N	Y	Y	N	N	N	N	N	N	N	YES
CDKN2B	mendel	1	N	N	N	N	Y	N	N	N	N	N	N	N	YES
CELSR1	mouse_ortho	1	N	N	N	Y	N	N	N	N	N	N	N	N	NO
CENPW	nearest_gene|pops	2	Y	N	N	N	N	N	N	N	Y	N	N	N	NO
CEP104	retinal_eqtl	1	N	N	N	N	N	N	N	N	N	N	Y	N	NO
CERS1	mouse_ortho	1	N	N	N	Y	N	N	N	N	N	N	N	N	YES
CFAP144	nearest_gene	1	Y	N	N	N	N	N	N	N	N	N	N	N	YES
CLCN3	mouse_ortho|pops	2	N	N	N	Y	N	N	N	N	Y	N	N	N	YES
CLDN19	mendel	1	N	N	N	N	Y	N	N	N	N	N	N	N	YES
CLEC4C	pqtl	1	N	N	N	N	N	N	N	Y	N	N	N	N	YES
CLSTN2	pqtl	1	N	N	N	N	N	N	N	Y	N	N	N	N	YES
COBL	pops	1	N	N	N	N	N	N	N	N	Y	N	N	N	NO
COL11A1	nearest_gene|mendel|pops	3	Y	N	N	N	Y	N	N	N	Y	N	N	N	YES
COL25A1	nearest_gene|mendel|pops	3	Y	N	N	N	Y	N	N	N	Y	N	N	N	NO
COPB2	mouse_ortho	1	N	N	N	Y	N	N	N	N	N	N	N	N	YES
COPS7A	mouse_ortho	1	N	N	N	Y	N	N	N	N	N	N	N	N	NO
COQ6	mouse_ortho	1	N	N	N	Y	N	N	N	N	N	N	N	N	YES
CPLX3	mouse_ortho	1	N	N	N	Y	N	N	N	N	N	N	N	N	YES
CPLX4	nearest_gene|mouse_ortho	2	Y	N	N	Y	N	N	N	N	N	N	N	N	NO
CRHR1	mouse_ortho	1	N	N	N	Y	N	N	N	N	N	N	N	N	NO
CRHR1-IT1	retinal_eqtl	1	N	N	N	N	N	N	N	N	N	N	Y	N	YES
CSK	mouse_ortho|pops	2	N	N	N	Y	N	N	N	N	Y	N	N	N	YES
CTSC	pqtl	1	N	N	N	N	N	N	N	Y	N	N	N	N	YES
CUL4A	mouse_ortho	1	N	N	N	Y	N	N	N	N	N	N	N	N	YES
CYP11A1	mouse_ortho|mendel	2	N	N	N	Y	Y	N	N	N	N	N	N	N	YES
CYP1A1	nearest_gene	1	Y	N	N	N	N	N	N	N	N	N	N	N	YES
CYP26A1	rare_collapsing|pops	2	N	N	N	N	N	N	Y	N	Y	N	N	N	YES
CYP26C1	nearest_gene	1	Y	N	N	N	N	N	N	N	N	N	N	N	YES
CYP4V2	mouse_ortho|mendel	2	N	N	N	Y	Y	N	N	N	N	N	N	N	YES
CYRIA	mouse_ortho	1	N	N	N	Y	N	N	N	N	N	N	N	N	YES
DAPL1	nearest_gene|genic|func_pred|mouse_ortho|pops|retinal_eqtl	6	Y	Y	Y	Y	N	N	N	N	Y	N	Y	N	NO
DCAF5	mouse_ortho	1	N	N	N	Y	N	N	N	N	N	N	N	N	NO
DCTN1	genic|pops	2	N	Y	N	N	N	N	N	N	Y	N	N	N	YES
DDC	mouse_ortho	1	N	N	N	Y	N	N	N	N	N	N	N	N	YES
DGUOK	mouse_ortho	1	N	N	N	Y	N	N	N	N	N	N	N	N	YES
DLL1	nearest_gene	1	Y	N	N	N	N	N	N	N	N	N	N	N	YES
DLST	mendel	1	N	N	N	N	Y	N	N	N	N	N	N	N	NO
DMAC1	nearest_gene	1	Y	N	N	N	N	N	N	N	N	N	N	N	YES
DMAC2L	mouse_ortho	1	N	N	N	Y	N	N	N	N	N	N	N	N	YES
DNAL1	mendel	1	N	N	N	N	Y	N	N	N	N	N	N	N	YES
DNALI1	retinal_eqtl	1	N	N	N	N	N	N	N	N	N	N	Y	N	YES
DPF3	nearest_gene	1	Y	N	N	N	N	N	N	N	N	N	N	N	NO
DYNLRB2	nearest_gene|pops	2	Y	N	N	N	N	N	N	N	Y	N	N	N	YES
EDC3	mouse_ortho	1	N	N	N	Y	N	N	N	N	N	N	N	N	YES
EDNRA	mouse_ortho	1	N	N	N	Y	N	N	N	N	N	N	N	N	YES
EHMT1	mouse_ortho	1	N	N	N	Y	N	N	N	N	N	N	N	N	YES
ELOVL4	mouse_ortho|mendel|pops	3	N	N	N	Y	Y	N	N	N	Y	N	N	N	NO
ELP4	mouse_ortho	1	N	N	N	Y	N	N	N	N	N	N	N	N	NO
EMC8	mouse_ortho	1	N	N	N	Y	N	N	N	N	N	N	N	N	YES
EMG1	mouse_ortho	1	N	N	N	Y	N	N	N	N	N	N	N	N	YES
ENOX1	nearest_gene	1	Y	N	N	N	N	N	N	N	N	N	N	N	NO
ENSG00000258311	retinal_eqtl	1	N	N	N	N	N	N	N	N	N	N	Y	N	YES
ENSG00000274895	retinal_eqtl	1	N	N	N	N	N	N	N	N	N	N	Y	N	YES
ENSG00000279685	retinal_eqtl	1	N	N	N	N	N	N	N	N	N	N	Y	N	YES
ENTPD5	pqtl	1	N	N	N	N	N	N	N	Y	N	N	N	N	YES
ERC2	mouse_ortho	1	N	N	N	Y	N	N	N	N	N	N	N	N	YES
ESYT1	mouse_ortho	1	N	N	N	Y	N	N	N	N	N	N	N	N	YES
ETNPPL	nearest_gene	1	Y	N	N	N	N	N	N	N	N	N	N	N	YES
EXD3	nearest_gene	1	Y	N	N	N	N	N	N	N	N	N	N	N	YES
EXOC6	nearest_gene|retinal_eqtl	2	Y	N	N	N	N	N	N	N	N	N	Y	N	NO
FAM120B	mouse_ortho|pops	2	N	N	N	Y	N	N	N	N	Y	N	N	N	YES
FAT1	nearest_gene|mouse_ortho|pops|CRE_retina	4	Y	N	N	Y	N	N	N	N	Y	Y	N	N	NO
FBLN1	mouse_ortho|mendel	2	N	N	N	Y	Y	N	N	N	N	N	N	N	YES
FGFR2	nearest_gene|mouse_ortho|mendel|pops	4	Y	N	N	Y	Y	N	N	N	Y	N	N	N	NO
FLT1	nearest_gene|genic|mouse_ortho|pops	4	Y	Y	N	Y	N	N	N	N	Y	N	N	N	NO
FLT3	mouse_ortho	1	N	N	N	Y	N	N	N	N	N	N	N	N	YES
FOXC1	mouse_ortho|mendel|pops|CRE_RPE	4	N	N	N	Y	Y	N	N	N	Y	N	N	Y	YES
FOXCUT	CRE_RPE	1	N	N	N	N	N	N	N	N	N	N	N	Y	YES
FOXF2	nearest_gene|mouse_ortho|CRE_RPE	3	Y	N	N	Y	N	N	N	N	N	N	N	Y	YES
FOXO6	nearest_gene|pops|CRE_retina	3	Y	N	N	N	N	N	N	N	Y	Y	N	N	YES
FOXQ1	CRE_RPE	1	N	N	N	N	N	N	N	N	N	N	N	Y	YES
FRMD4A	mouse_ortho|pops	2	N	N	N	Y	N	N	N	N	Y	N	N	N	YES
FSCN2	mouse_ortho|mendel	2	N	N	N	Y	Y	N	N	N	N	N	N	N	YES
FYCO1	mouse_ortho|pops	2	N	N	N	Y	N	N	N	N	Y	N	N	N	YES
GAPDH	mouse_ortho	1	N	N	N	Y	N	N	N	N	N	N	N	N	YES
GATAD2A	nearest_gene|pops	2	Y	N	N	N	N	N	N	N	Y	N	N	N	YES
GCGR	CRE_RPE	1	N	N	N	N	N	N	N	N	N	N	N	Y	YES
GDF10	CRE_retina	1	N	N	N	N	N	N	N	N	N	Y	N	N	YES
GDF11	mouse_ortho	1	N	N	N	Y	N	N	N	N	N	N	N	N	YES
GDF2	mouse_ortho|mendel	2	N	N	N	Y	Y	N	N	N	N	N	N	N	NO
GINM1	mouse_ortho|retinal_eqtl	2	N	N	N	Y	N	N	N	N	N	N	Y	N	NO
GNB3	nearest_gene|genic|func_pred|mouse_ortho|mendel|CRE_retina	6	Y	Y	Y	Y	Y	N	N	N	N	Y	N	N	NO
GRB10	nearest_gene	1	Y	N	N	N	N	N	N	N	N	N	N	N	NO
GRIK4	mouse_ortho	1	N	N	N	Y	N	N	N	N	N	N	N	N	YES
GRM5	nearest_gene	1	Y	N	N	N	N	N	N	N	N	N	N	N	NO
GRP	pqtl	1	N	N	N	N	N	N	N	Y	N	N	N	N	NO
GRTP1	mouse_ortho	1	N	N	N	Y	N	N	N	N	N	N	N	N	YES
HACD2	mouse_ortho	1	N	N	N	Y	N	N	N	N	N	N	N	N	YES
HAPLN4	pqtl	1	N	N	N	N	N	N	N	Y	N	N	N	N	YES
HCN1	mendel|pops	2	N	N	N	N	Y	N	N	N	Y	N	N	N	YES
HES1	nearest_gene|mouse_ortho|pops	3	Y	N	N	Y	N	N	N	N	Y	N	N	N	YES
HHEX	mouse_ortho	1	N	N	N	Y	N	N	N	N	N	N	N	N	YES
HMX1	nearest_gene|mouse_ortho|pops	3	Y	N	N	Y	N	N	N	N	Y	N	N	N	YES
IFNA13	pops	1	N	N	N	N	N	N	N	N	Y	N	N	N	YES
IFNE	nearest_gene	1	Y	N	N	N	N	N	N	N	N	N	N	N	NO
IGFBP3	nearest_gene	1	Y	N	N	N	N	N	N	N	N	N	N	N	NO
INPP5B	pops	1	N	N	N	N	N	N	N	N	Y	N	N	N	YES
IPO8	mouse_ortho	1	N	N	N	Y	N	N	N	N	N	N	N	N	YES
IRAK1BP1	nearest_gene|pops|retinal_eqtl	3	Y	N	N	N	N	N	N	N	Y	N	Y	N	NO
IRF8	nearest_gene|pops	2	Y	N	N	N	N	N	N	N	Y	N	N	N	YES
IRX5	mouse_ortho	1	N	N	N	Y	N	N	N	N	N	N	N	N	YES
IRX6	nearest_gene|mouse_ortho	2	Y	N	N	Y	N	N	N	N	N	N	N	N	YES
ITGA6	nearest_gene|mouse_ortho|pqtl|pops	4	Y	N	N	Y	N	N	N	Y	Y	N	N	N	YES
KANSL1	mendel	1	N	N	N	N	Y	N	N	N	N	N	N	N	NO
KANSL1-AS1	retinal_eqtl	1	N	N	N	N	N	N	N	N	N	N	Y	N	YES
KCNJ2	nearest_gene	1	Y	N	N	N	N	N	N	N	N	N	N	N	NO
KIF11	mendel	1	N	N	N	N	Y	N	N	N	N	N	N	N	NO
KIF1B	mendel	1	N	N	N	N	Y	N	N	N	N	N	N	N	YES
KLHL25	nearest_gene|pops	2	Y	N	N	N	N	N	N	N	Y	N	N	N	NO
KLHL8	nearest_gene	1	Y	N	N	N	N	N	N	N	N	N	N	N	YES
KLHL9	mouse_ortho	1	N	N	N	Y	N	N	N	N	N	N	N	N	YES
KLKB1	mouse_ortho	1	N	N	N	Y	N	N	N	N	N	N	N	N	YES
L2HGDH	mouse_ortho	1	N	N	N	Y	N	N	N	N	N	N	N	N	YES
LACC1	pops	1	N	N	N	N	N	N	N	N	Y	N	N	N	YES
LAMC1	nearest_gene|mouse_ortho	2	Y	N	N	Y	N	N	N	N	N	N	N	N	NO
LAMC2	mendel|pops	2	N	N	N	N	Y	N	N	N	Y	N	N	N	YES
LAMP1	mouse_ortho	1	N	N	N	Y	N	N	N	N	N	N	N	N	YES
LATS1	nearest_gene|pqtl|pops	3	Y	N	N	N	N	N	N	Y	Y	N	N	N	NO
LCA5	mouse_ortho|mendel	2	N	N	N	Y	Y	N	N	N	N	N	N	N	YES
LDLRAD4	nearest_gene|pops	2	Y	N	N	N	N	N	N	N	Y	N	N	N	NO
LIN52	retinal_eqtl	1	N	N	N	N	N	N	N	N	N	N	Y	N	NO
LINC01994	CRE_retina	1	N	N	N	N	N	N	N	N	N	Y	N	N	YES
LINC01995	CRE_retina	1	N	N	N	N	N	N	N	N	N	Y	N	N	YES
LINC02210	genic	1	N	Y	N	N	N	N	N	N	N	N	N	N	YES
LINC02210-CRHR1	nearest_gene|mouse_ortho	2	Y	N	N	Y	N	N	N	N	N	N	N	N	YES
LMAN1	nearest_gene|CRE_retina	2	Y	N	N	N	N	N	N	N	N	Y	N	N	NO
LOC124902773	genic	1	N	Y	N	N	N	N	N	N	N	N	N	N	YES
LONP1	mouse_ortho	1	N	N	N	Y	N	N	N	N	N	N	N	N	YES
LPCAT2	pops	1	N	N	N	N	N	N	N	N	Y	N	N	N	YES
LRIT1	mouse_ortho	1	N	N	N	Y	N	N	N	N	N	N	N	N	YES
LRIT2	nearest_gene|retinal_eqtl|CRE_RPE	3	Y	N	N	N	N	N	N	N	N	N	Y	Y	NO
LRP11	pqtl|retinal_eqtl	2	N	N	N	N	N	N	N	Y	N	N	Y	N	NO
LRRC37A	retinal_eqtl	1	N	N	N	N	N	N	N	N	N	N	Y	N	YES
LRRC37A2	pqtl|retinal_eqtl	2	N	N	N	N	N	N	N	Y	N	N	Y	N	NO
LRRC37A4P	retinal_eqtl	1	N	N	N	N	N	N	N	N	N	N	Y	N	NO
LRRC47	nearest_gene	1	Y	N	N	N	N	N	N	N	N	N	N	N	NO
LTBP2	nearest_gene|mouse_ortho|mendel|pqtl	4	Y	N	N	Y	Y	N	N	Y	N	N	N	N	YES
LYN	mouse_ortho	1	N	N	N	Y	N	N	N	N	N	N	N	N	YES
LZTFL1	mouse_ortho|mendel	2	N	N	N	Y	Y	N	N	N	N	N	N	N	YES
MAP1B	nearest_gene|mouse_ortho|pops	3	Y	N	N	Y	N	N	N	N	Y	N	N	N	NO
MAP3K14	mouse_ortho	1	N	N	N	Y	N	N	N	N	N	N	N	N	YES
MAPT	mouse_ortho|pops	2	N	N	N	Y	N	N	N	N	Y	N	N	N	NO
MAPT-AS1	retinal_eqtl	1	N	N	N	N	N	N	N	N	N	N	Y	N	NO
MAU2	mouse_ortho	1	N	N	N	Y	N	N	N	N	N	N	N	N	YES
MC2R	mendel	1	N	N	N	N	Y	N	N	N	N	N	N	N	YES
MC5R	mouse_ortho	1	N	N	N	Y	N	N	N	N	N	N	N	N	YES
MCCC1	mouse_ortho	1	N	N	N	Y	N	N	N	N	N	N	N	N	YES
MCF2L	nearest_gene|pops	2	Y	N	N	N	N	N	N	N	Y	N	N	N	YES
MEF2C	mouse_ortho|pops	2	N	N	N	Y	N	N	N	N	Y	N	N	N	NO
MIDEAS	pops	1	N	N	N	N	N	N	N	N	Y	N	N	N	YES
MIR31HG	CRE_retina|retinal_eqtl|CRE_RPE	3	N	N	N	N	N	N	N	N	N	Y	Y	Y	NO
MMP2	mouse_ortho	1	N	N	N	Y	N	N	N	N	N	N	N	N	YES
MOGS	mouse_ortho	1	N	N	N	Y	N	N	N	N	N	N	N	N	YES
MOS	nearest_gene	1	Y	N	N	N	N	N	N	N	N	N	N	N	NO
MRPS30	nearest_gene	1	Y	N	N	N	N	N	N	N	N	N	N	N	YES
MTAP	mouse_ortho|CRE_retina	2	N	N	N	Y	N	N	N	N	N	Y	N	N	NO
MTF1	mouse_ortho	1	N	N	N	Y	N	N	N	N	N	N	N	N	YES
MTHFD2	mouse_ortho	1	N	N	N	Y	N	N	N	N	N	N	N	N	YES
MTNR1A	mouse_ortho	1	N	N	N	Y	N	N	N	N	N	N	N	N	YES
MTOR	mendel	1	N	N	N	N	Y	N	N	N	N	N	N	N	YES
MYCN	nearest_gene|mouse_ortho|mendel|pops	4	Y	N	N	Y	Y	N	N	N	Y	N	N	N	YES
NCAN	pqtl	1	N	N	N	N	N	N	N	Y	N	N	N	N	YES
NCKAP5	nearest_gene	1	Y	N	N	N	N	N	N	N	N	N	N	N	NO
NECTIN1	mouse_ortho	1	N	N	N	Y	N	N	N	N	N	N	N	N	YES
NEK1	nearest_gene|mouse_ortho|mendel|retinal_eqtl	4	Y	N	N	Y	Y	N	N	N	N	N	Y	N	YES
NIN	nearest_gene|genic|pops	3	Y	Y	N	N	N	N	N	N	Y	N	N	N	YES
NMNAT2	mouse_ortho	1	N	N	N	Y	N	N	N	N	N	N	N	N	NO
NMNAT3	pops|CRE_RPE	2	N	N	N	N	N	N	N	N	Y	N	N	Y	YES
NNAT	nearest_gene	1	Y	N	N	N	N	N	N	N	N	N	N	N	YES
NOTUM	mouse_ortho	1	N	N	N	Y	N	N	N	N	N	N	N	N	YES
NPLOC4	genic	1	N	Y	N	N	N	N	N	N	N	N	N	N	NO
NRARP	nearest_gene|mouse_ortho	2	Y	N	N	Y	N	N	N	N	N	N	N	N	NO
NRTN	mouse_ortho	1	N	N	N	Y	N	N	N	N	N	N	N	N	YES
NSF	pqtl	1	N	N	N	N	N	N	N	Y	N	N	N	N	NO
OAF	nearest_gene|CRE_retina|retinal_eqtl|CRE_RPE	4	Y	N	N	N	N	N	N	N	N	Y	Y	Y	NO
OCA2	nearest_gene|genic|func_pred|mouse_ortho|mendel|single_rare_var|rare_collapsing|pops	8	Y	Y	Y	Y	Y	Y	Y	N	Y	N	N	N	NO
OPA1	mouse_ortho|mendel	2	N	N	N	Y	Y	N	N	N	N	N	N	N	YES
OPTN	mouse_ortho	1	N	N	N	Y	N	N	N	N	N	N	N	N	YES
OR7E28P	retinal_eqtl	1	N	N	N	N	N	N	N	N	N	N	Y	N	YES
P3H3	CRE_retina	1	N	N	N	N	N	N	N	N	N	Y	N	N	YES
PAH	mouse_ortho|mendel|CRE_retina	3	N	N	N	Y	Y	N	N	N	N	Y	N	N	YES
PAX6	nearest_gene|mouse_ortho|mendel|pops	4	Y	N	N	Y	Y	N	N	N	Y	N	N	N	NO
PCGF1	mouse_ortho	1	N	N	N	Y	N	N	N	N	N	N	N	N	YES
PCID2	mouse_ortho	1	N	N	N	Y	N	N	N	N	N	N	N	N	YES
PDCD2	mouse_ortho	1	N	N	N	Y	N	N	N	N	N	N	N	N	YES
PDE6G	nearest_gene|mouse_ortho|mendel	3	Y	N	N	Y	Y	N	N	N	N	N	N	N	NO
PDK1	pqtl	1	N	N	N	N	N	N	N	Y	N	N	N	N	YES
PDLIM3	nearest_gene	1	Y	N	N	N	N	N	N	N	N	N	N	N	YES
PDSS2	mouse_ortho|pops	2	N	N	N	Y	N	N	N	N	Y	N	N	N	YES
PDX1	mendel	1	N	N	N	N	Y	N	N	N	N	N	N	N	YES
PENK	mouse_ortho	1	N	N	N	Y	N	N	N	N	N	N	N	N	YES
PEX14	mendel	1	N	N	N	N	Y	N	N	N	N	N	N	N	YES
PEX5	mendel	1	N	N	N	N	Y	N	N	N	N	N	N	N	YES
PGD	mouse_ortho	1	N	N	N	Y	N	N	N	N	N	N	N	N	YES
PGF	mouse_ortho|pqtl	2	N	N	N	Y	N	N	N	Y	N	N	N	N	YES
PHIP	nearest_gene	1	Y	N	N	N	N	N	N	N	N	N	N	N	YES
PHYH	mendel	1	N	N	N	N	Y	N	N	N	N	N	N	N	YES
PLAG1	genic|mouse_ortho	2	N	Y	N	Y	N	N	N	N	N	N	N	N	YES
PLEKHA5	nearest_gene|mouse_ortho|pops	3	Y	N	N	Y	N	N	N	N	Y	N	N	N	NO
PLEKHM1	mouse_ortho|retinal_eqtl	2	N	N	N	Y	N	N	N	N	N	N	Y	N	YES
PMEL	mouse_ortho|pqtl|pops	3	N	N	N	Y	N	N	N	Y	Y	N	N	N	YES
PON1	nearest_gene|pqtl	2	Y	N	N	N	N	N	N	Y	N	N	N	N	YES
PON2	pqtl	1	N	N	N	N	N	N	N	Y	N	N	N	N	YES
PON3	pqtl	1	N	N	N	N	N	N	N	Y	N	N	N	N	YES
POU3F2	nearest_gene	1	Y	N	N	N	N	N	N	N	N	N	N	N	YES
PPARA	pops	1	N	N	N	N	N	N	N	N	Y	N	N	N	YES
PPCDC	pqtl	1	N	N	N	N	N	N	N	Y	N	N	N	N	YES
PPM1A	nearest_gene	1	Y	N	N	N	N	N	N	N	N	N	N	N	NO
PPP1R9A	pops	1	N	N	N	N	N	N	N	N	Y	N	N	N	YES
PRDM16	mouse_ortho|mendel	2	N	N	N	Y	Y	N	N	N	N	N	N	N	NO
PRMT9	mouse_ortho	1	N	N	N	Y	N	N	N	N	N	N	N	N	YES
PROX1	nearest_gene|genic|mouse_ortho|pops	4	Y	Y	N	Y	N	N	N	N	Y	N	N	N	NO
PROX1-AS1	genic|retinal_eqtl	2	N	Y	N	N	N	N	N	N	N	N	Y	N	NO
PSEN2	mouse_ortho	1	N	N	N	Y	N	N	N	N	N	N	N	N	YES
PTGR2	nearest_gene	1	Y	N	N	N	N	N	N	N	N	N	N	N	YES
PTPN13	mouse_ortho	1	N	N	N	Y	N	N	N	N	N	N	N	N	YES
PTPN2	mouse_ortho	1	N	N	N	Y	N	N	N	N	N	N	N	N	YES
PTPN20	mouse_ortho	1	N	N	N	Y	N	N	N	N	N	N	N	N	YES
PTPN6	mouse_ortho	1	N	N	N	Y	N	N	N	N	N	N	N	N	YES
PTPRF	mouse_ortho	1	N	N	N	Y	N	N	N	N	N	N	N	N	YES
QKI	nearest_gene	1	Y	N	N	N	N	N	N	N	N	N	N	N	YES
RAX	nearest_gene|genic|mouse_ortho|mendel|CRE_retina	5	Y	Y	N	Y	Y	N	N	N	N	Y	N	N	NO
RBL1	mouse_ortho	1	N	N	N	Y	N	N	N	N	N	N	N	N	YES
RBM25	mouse_ortho|pops	2	N	N	N	Y	N	N	N	N	Y	N	N	N	NO
RBP1	nearest_gene|mouse_ortho|pqtl|retinal_eqtl|CRE_RPE	5	Y	N	N	Y	N	N	N	Y	N	N	Y	Y	YES
RBP2	pqtl	1	N	N	N	N	N	N	N	Y	N	N	N	N	YES
RBP3	nearest_gene|mouse_ortho|mendel|CRE_retina	4	Y	N	N	Y	Y	N	N	N	N	Y	N	N	NO
RCN1	mouse_ortho	1	N	N	N	Y	N	N	N	N	N	N	N	N	NO
RDH5	nearest_gene|genic|mouse_ortho|mendel	4	Y	Y	N	Y	Y	N	N	N	N	N	N	N	NO
RGR	mouse_ortho|mendel|pops|CRE_RPE	4	N	N	N	Y	Y	N	N	N	Y	N	N	Y	NO
RORB	nearest_gene	1	Y	N	N	N	N	N	N	N	N	N	N	N	NO
RP11-707O23.5	retinal_eqtl	1	N	N	N	N	N	N	N	N	N	N	Y	N	YES
RP5-1021I20.1	retinal_eqtl	1	N	N	N	N	N	N	N	N	N	N	Y	N	YES
RPL36	pops	1	N	N	N	N	N	N	N	N	Y	N	N	N	YES
RPS20	mouse_ortho|pops|retinal_eqtl	3	N	N	N	Y	N	N	N	N	Y	N	Y	N	YES
RSPO1	nearest_gene|mouse_ortho|pqtl	3	Y	N	N	Y	N	N	N	Y	N	N	N	N	NO
SAFB2	mouse_ortho	1	N	N	N	Y	N	N	N	N	N	N	N	N	YES
SARNP	mouse_ortho	1	N	N	N	Y	N	N	N	N	N	N	N	N	YES
SAV1	mouse_ortho	1	N	N	N	Y	N	N	N	N	N	N	N	N	YES
SCAMP2	mouse_ortho	1	N	N	N	Y	N	N	N	N	N	N	N	N	YES
SCMH1	CRE_retina	1	N	N	N	N	N	N	N	N	N	Y	N	N	YES
SEC24B	mouse_ortho	1	N	N	N	Y	N	N	N	N	N	N	N	N	YES
SEMA5B	mouse_ortho	1	N	N	N	Y	N	N	N	N	N	N	N	N	YES
SERP1	pops	1	N	N	N	N	N	N	N	N	Y	N	N	N	YES
SH3RF1	mouse_ortho|pops	2	N	N	N	Y	N	N	N	N	Y	N	N	N	YES
SIRT7	mouse_ortho	1	N	N	N	Y	N	N	N	N	N	N	N	N	YES
SIX1	mouse_ortho	1	N	N	N	Y	N	N	N	N	N	N	N	N	NO
SIX6	nearest_gene|genic|func_pred|mouse_ortho|mendel|single_rare_var|rare_collapsing|pops	8	Y	Y	Y	Y	Y	Y	Y	N	Y	N	N	N	NO
SLC25A10	mouse_ortho	1	N	N	N	Y	N	N	N	N	N	N	N	N	NO
SLC2A1	mouse_ortho|pops	2	N	N	N	Y	N	N	N	N	Y	N	N	N	YES
SLC38A10	mouse_ortho	1	N	N	N	Y	N	N	N	N	N	N	N	N	YES
SLC4A5	nearest_gene|mouse_ortho	2	Y	N	N	Y	N	N	N	N	N	N	N	N	YES
SLC6A20	nearest_gene|genic|func_pred|mouse_ortho	4	Y	Y	Y	Y	N	N	N	N	N	N	N	N	NO
SNIP1	mouse_ortho	1	N	N	N	Y	N	N	N	N	N	N	N	N	YES
SNX13	nearest_gene|pops	2	Y	N	N	N	N	N	N	N	Y	N	N	N	NO
SORBS2	mouse_ortho|pops	2	N	N	N	Y	N	N	N	N	Y	N	N	N	NO
SPARCL1	pqtl	1	N	N	N	N	N	N	N	Y	N	N	N	N	YES
SPPL2C	nearest_gene	1	Y	N	N	N	N	N	N	N	N	N	N	N	YES
SRC	mouse_ortho	1	N	N	N	Y	N	N	N	N	N	N	N	N	YES
STAMBP	mouse_ortho	1	N	N	N	Y	N	N	N	N	N	N	N	N	YES
SUGP1	pqtl	1	N	N	N	N	N	N	N	Y	N	N	N	N	YES
SZT2	mouse_ortho|mendel	2	N	N	N	Y	Y	N	N	N	N	N	N	N	YES
TAPBPL	pqtl	1	N	N	N	N	N	N	N	Y	N	N	N	N	YES
TARS1	nearest_gene|mendel|pops	3	Y	N	N	N	Y	N	N	N	Y	N	N	N	YES
TBX2	nearest_gene|pops	2	Y	N	N	N	N	N	N	N	Y	N	N	N	YES
TEX29	nearest_gene	1	Y	N	N	N	N	N	N	N	N	N	N	N	YES
TMEM161B	nearest_gene|mouse_ortho|single_rare_var	3	Y	N	N	Y	N	Y	N	N	N	N	N	N	NO
TMEM203	mouse_ortho	1	N	N	N	Y	N	N	N	N	N	N	N	N	YES
TMT1B	mouse_ortho	1	N	N	N	Y	N	N	N	N	N	N	N	N	YES
TP73	mouse_ortho	1	N	N	N	Y	N	N	N	N	N	N	N	N	YES
TRIM29	CRE_retina	1	N	N	N	N	N	N	N	N	N	Y	N	N	NO
TRIM9	mouse_ortho	1	N	N	N	Y	N	N	N	N	N	N	N	N	YES
TRIP11	mendel|pops	2	N	N	N	N	Y	N	N	N	Y	N	N	N	YES
TSC22D2	nearest_gene|retinal_eqtl	2	Y	N	N	N	N	N	N	N	N	N	Y	N	NO
TSPAN10	CRE_RPE	1	N	N	N	N	N	N	N	N	N	N	N	Y	NO
TSPAN11	nearest_gene|retinal_eqtl	2	Y	N	N	N	N	N	N	N	N	N	Y	N	NO
TTK	nearest_gene|retinal_eqtl	2	Y	N	N	N	N	N	N	N	N	N	Y	N	NO
TUBB4B	mendel|pops	2	N	N	N	N	Y	N	N	N	Y	N	N	N	YES
TYR	nearest_gene|genic|func_pred|mouse_ortho|mendel|single_rare_var|rare_collapsing|pops|CRE_RPE	9	Y	Y	Y	Y	Y	Y	Y	N	Y	N	N	Y	NO
UBE4B	mendel	1	N	N	N	N	Y	N	N	N	N	N	N	N	YES
UBL7	mouse_ortho	1	N	N	N	Y	N	N	N	N	N	N	N	N	NO
ULBP2	pqtl	1	N	N	N	N	N	N	N	Y	N	N	N	N	YES
USP5	pops	1	N	N	N	N	N	N	N	N	Y	N	N	N	YES
VRTN	nearest_gene	1	Y	N	N	N	N	N	N	N	N	N	N	N	YES
VSTM2L	mouse_ortho	1	N	N	N	Y	N	N	N	N	N	N	N	N	YES
VSX2	nearest_gene|mouse_ortho	2	Y	N	N	Y	N	N	N	N	N	N	N	N	NO
WBP1	mouse_ortho	1	N	N	N	Y	N	N	N	N	N	N	N	N	YES
WDR72	nearest_gene|pops	2	Y	N	N	N	N	N	N	N	Y	N	N	N	NO
WDSUB1	mouse_ortho	1	N	N	N	Y	N	N	N	N	N	N	N	N	YES
WNT7B	nearest_gene|mouse_ortho	2	Y	N	N	Y	N	N	N	N	N	N	N	N	NO
WRAP73	pops	1	N	N	N	N	N	N	N	N	Y	N	N	N	YES
XCR1	nearest_gene	1	Y	N	N	N	N	N	N	N	N	N	N	N	YES
YJEFN3	retinal_eqtl	1	N	N	N	N	N	N	N	N	N	N	Y	N	YES
YLPM1	mouse_ortho|pops	2	N	N	N	Y	N	N	N	N	Y	N	N	N	NO
ZC2HC1C	mouse_ortho	1	N	N	N	Y	N	N	N	N	N	N	N	N	NO
ZNF14	mouse_ortho	1	N	N	N	Y	N	N	N	N	N	N	N	N	YES
ZNF366	mouse_ortho	1	N	N	N	Y	N	N	N	N	N	N	N	N	YES
ZNF385D	nearest_gene|retinal_eqtl	2	Y	N	N	N	N	N	N	N	N	N	Y	N	NO
ZNF678	mouse_ortho	1	N	N	N	Y	N	N	N	N	N	N	N	N	NO

## Sheet: ST5_PCG_Pathways
ST5: Exploration of putative causal gene roles in foveal development and assignment to functional groups. Genes difficult to assign to a functional group are omitted from the table
Gene	Function	References	Functional Group
ABCD4	ABCD4 is important for lysosomes.Together with LMBD1 it transports vitamin B12 out of lysosome. Mutations in ABCD4 are associated with Methylmalonic acidemia with homocystinuria where certain amino acids, fatty acids, and cholesterol are not metabolised. Loss of ABCD4 is associated with reduced methionine synthesis.	PMID: 22922874	Metabolism
ACTG1	Encodes gamma-actin, which plays a key role in maintaining cell shape and motility. Mutations in ACTG1 alter the actin cytoskeleton and are associated with ocular developmental disorders, including Baraitser-Winter Syndrome and coloboma.	PMID: 28493397	Cytoskeleton
ACTN1	Also called alpha-actinin-1, this gene encodes a protein that binds to actin and plays a key role in cytoskeleton organization.	PMID: 18488141	Cytoskeleton
ADCY5	Encodes adenylate cyclase 5, an enzyme that converts ATP to cAMP. SNPs in ADCY5 are associated with type 2 diabetes (T2D) risk. cAMP signaling plays a crucial role in pigmentation regulation. In zebrafish, adcy5 is required for melanocyte stripe formation.	PMID: 36430661	RPE/Pigmentation
AFF1	AFF1 (AF4/FMR2 family) encodes a scaffold in the super elongation complex (SEC) that regulates RNA polymerase II elongation. It is a major regulator of transcription during development​, though no retina-specific role is known.	PMID: 37528066 PMID:22547686	Development
AGAP1	ADP-ribosylation factor GTPase-activating protein. Associated with the endosome and has a role in actin cytoskeleton remodelling	PMID: 12388557	Cytoskeleton
AHR	Associated with infantile nystagmus and Foveal Hypolasia (FH). Involved in various biological processes, including angiogenesis and drug/lipid metabolism.	PMID: 31199573 PMID: 35157951	Development
AKAP13	AKAP13 is also called BRX. AKAP13 (A-kinase anchoring protein 13) is a PKA scaffold and a Rho guanine-nucleotide exchange factor. It activates RhoA and regulates actin cytoskeleton dynamics, affecting cell shape and movement​. No direct retinal function is reported.	PMID: 20139090 https://www.genenames.org/data/genegroup/#!/group/722	Cytoskeleton
ARHGAP10	Encodes Rho GTPase-activating protein 10, which regulates the GTPase activity of RhoA and may influence actin cytoskeleton dynamics. It has a potential role in dendrite growth and has been previously associated with schizophrenia (SCZ) risk.	PMID: 32699248	Cytoskeleton
ARHGEF7	Encodes Rho guanine nucleotide exchange factor 7, a small GTPase that likely regulates cytoskeleton dynamics and intracellular signaling. Implicated in axon formation and neuronal development.	PMID: 29891904	Cytoskeleton
ASCL1	Achaete-Scute Family BHLH Transcription Factor 1. Important regulator of neuronal differentiation.	PMID: 37660160	Neurogenesis
ATP11B	ATP11B influences dendritic structure, synaptic organization, and intracellular signaling. It plays a role in synaptic plasticity, potentially through the MAPK14 pathway, and may contribute to neurotransmitter regulation and neural development.	PMID: 31152587	Neurogenesis
CAPRIN2	CAPRIN2 is an RNA-binding protein associated with eye development. In mice, Caprin2 is enriched in the lens vesicle and its knockout leads to lens defects (Peters anomaly features)​. The Drosophila homolog regulates eye size​. No direct photoreceptor role, but it influences ocular morphogenesis.	PMID: 18762581 PMID: 27133484 PMID: 26177727 PMID:19275872	Development
CASZ1	Encodes a transcription factor essential for vascular development and endothelial cell function. CASZ1 regulates blood vessel assembly, adhesion, and morphogenesis. It directly controls EGFL7 expression, influencing RhoA-mediated signaling and focal adhesion dynamics.	PMID: 23639441	FAZ
CCBE1	CCBE1 (Collagen and Calcium Binding EGF Domains 1) is a secreted ECM-associated protein essential for lymphangiogenesis. It enhances VEGF-C proteolytic activation for lymphatic vessel development​. While not specific to retina, CCBE1-mediated vascular development may indirectly influence the avascular foveal zone.	PMID: 28687807	Extracellular Matrix/FAZ
CCDC66	Involved in cilium formation and trafficking. Mutations in CCDC66 in a mouse model result in progressive rod-cone dysplasia.	PMID: 21680557	Photoreceptors
CDC42BPA	Also known as MRCKalpha. Encodes a kinase that acts as a downstream effector of Cdc42 in cytoskeletal reorganization. It regulates actin-myosin contractility by phosphorylating nonmuscle myosin light chain and plays a key role in cell morphology and movement.	PMID: 9418861	Cytoskeleton
CDHR1	Encodes photoreceptor cadherin, a protein involved in the organization of outer segment discs in photoreceptor cells. Mutations in CDHR1 lead to structural defects in photoreceptors, with some disc membranes being overgrown or misoriented.	PMID: 33277376	Photoreceptors
CDKN2A	Encodes a tumor suppressor protein involved in regulating the cell cycle. Germline mutations in CDKN2A are associated with familial melanoma and are linked to distinct histopathological features, such as dense pigmentation.	PMID: 25592620	RPE/Pigmentation
CLCN3	Encodes an intracellular channel and transporter involved in 2Cl⁻/H⁺ exchange, likely contributing to luminal acidification. This function may be linked to melanosome pH regulation. Mutations in 2CL are associated with neurodevelopmental delay, and some patients exhibit nystagmus and fundus pigmentation defects.	PMID: 34186028	RPE/Pigmentation
COL11A1	Encodes one of the alpha chains of type XI collagen, which is expressed in the vitreous. Mutations in COL11A1 are associated with Stickler Syndrome, a developmental disorder linked to several eye defects.	PMID: 20513134	Extracellular Matrix
COL25A1	COL25A1 encodes collagen XXV, a transmembrane collagen predominantly in the brain. LOF mutations in COL25A1 are associated with neurodevelopmental disorder CCDD. A soluble form (CLAC) is found in Alzheimer’s plaques​. It can bind amyloid and influence fibril assembly. It has no known retina-specific role (primarily a structural neural ECM component).	PMID: 25500261	Extracellular Matrix
CPLX4	Encodes a protein involved in photoreceptor ribbon synapses in mice, playing a critical role in neurotransmitter release.	PMID: 22694764 PMID: 19386896	Photoreceptors
CYP11A1	Encodes an enzyme involved in steroid synthesis and gene regulation. CYP11A1 plays a crucial role in steroid secretion and is essential for genitalia development. In animal models, impaired steroid synthesis due to CYP11A1 mutations leads to the accumulation of cholesterol and lipids in the adrenal cortex.	PMID: 15026180 PMID: 17210646	Metabolism
CYP26A1	Along with other CYP26 enzymes, CYP26C1 is involved in retinoic acid metabolism. In mice, CYP26C1 and CYP26A1 play a role in defining a region potentially equivalent to the high acuity zone in other species. Retinoic acid (RA) is important for directing rod or cone cell fate during retinal development.	PMID: 15531370	Metabolism
CYP4V2	Involved in the metabolism of fatty acids and steroids. Mutations in CYP4V2 are associated with Bietti crystalline corneoretinal dystrophy, a rare ocular disorder characterized by retinal degeneration.	PMID: 15042513	Metabolism
DAPL1	Encodes death-associated protein-like 1, which regulates the rate of retinal pigment epithelium (RPE) cell proliferation. Overexpression of DAPL1 in vitro inhibits RPE proliferation. Mice models with DAPL1 knockout exhibit retinal degeneration resembling age-related macular degeneration (AMD).	PMID: 28334846 PMID: 36933392	RPE/Pigmentation
DCTN1	Encodes the largest subunit of dynactin complex which is important for intracellular transport and organisation. Mutations in DCTN1 cause a broad range of neurodevelopmental problems. Implicated in cytoskeleton assembly and organization	PMID: 24343258 PMID: 28625595	Cytoskeleton
DYNLRB2	DYNLRB2 is a dynein light chain (roadblock-type). It is a non-catalytic accessory of the cytoplasmic dynein-1 motor, helping link dynein to its cargo for retrograde microtubule transport​. This supports intracellular transport in neurons; while not retina-specific, dynein function is crucial for photoreceptor outer segment trafficking.	PMID: 36848389	Cytoskeleton
ELOVL4	Encodes an enzyme required for the biosynthesis of very long-chain fatty acids. ELOVL4 is expressed in photoreceptors, and mutations in this gene are associated with macular degeneration and macular dystrophy.	PMID: 24833735	Photoreceptors
FAT1	Plays a role in retinal vascular development by regulating the migration polarity and maturation of astrocyte progenitors. FAT1 influences the proper formation of retinal blood vessels during development.	PMID: 35050341	FAZ
FBLN1	FBLN1 (Fibulin-1) is a secreted glycoprotein of the ECM. It incorporates into fibronectin-containing fibers and binds other matrix components, helping to organize basement membranes and elastic fibers​. In the eye, fibulin-1 is part of Bruch’s membrane; variants in fibulin family are linked to macular degeneration, though fibulin-1 itself is a general ECM organizer.	PMID: 34063320	Extracellular Matrix
FGFR2	FGFR2 is a fibroblast growth factor receptor that regulates embryonic development of multiple ocular tissues. For example, conditional loss of FGFR2 disrupts lens and corneal epithelium development (FGFR2–ERK signaling is essential for lens cell survival and cell-cycle exit during lens morphogenesis)​. Although not specific to fovea, FGFR2’s role in eye morphogenesis is well established.	PMID: 25615698	Development
FLT1	Also known as VEGFR1, FLT1 encodes a receptor involved in angiogenesis and vasculogenesis. It plays a critical role in the formation of blood vessels and is associated with neovascular age-related macular degeneration (AMD).	PMID: 24812550	FAZ
FOXC1	Encodes a transcription factor important for eye development, particularly in the anterior eye segments. Mutations in FOXC1 are associated with Axenfeld-Rieger Syndrome, a developmental disorder that increases the risk of glaucoma.	PMID: 28253399	Development
FOXF2	Encodes a transcription factor critical for the development of the anterior segment of the eye. Mutations or deletions of FOXC1 are associated with anterior segment dysgenesis (ASD)	PMID: 22022403	Development
FRMD4A	Involved in epithelial cell polarity and membrane trafficking. In complex with Par-3 and cytohesin-1, ARF6 activates key signaling pathways important for cytoskeleton organization. ARF6 also plays a role in modulating cell polarity in neurons, influencing their development and function.	PMID: 20080746 PMID: 25388005	Cytoskeleton
FSCN2	Plays a key role in actin-based structures within photoreceptors, particularly in the formation and stability of photoreceptor discs. Mutations in FSCN2 are associated with autosomal dominant retinitis pigmentosa	PMID: 11527955	Photoreceptors
FYCO1	FYCO1 is an autophagy adaptor protein. It binds LC3 on autophagosomes and PIP3-rich membranes, mediating microtubule plus-end–directed transport of autophagic vesicles. FYCO1 is crucial for lens transparency (mutations cause congenital cataract)​, highlighting its role in organelle clearance during eye development.	PMID: 21636066 PMID: 20100911	Cytoskeleton
GATAD2A	"GATAD2A (p66α) is a subunit of the NuRD chromatin-remodeling complex. It recruits histone deacetylases and CHD ATPases to DNA. NuRD, with GATAD2A, regulates gene expression during development (including neurodevelopment)​. While not specific to retina, NuRD-mediated repression is implicated in retinal progenitor differentiation timing.​ "	PMID: 33946340	Development
GDF2	A member of the TGF-β superfamily also known as BMP9. It acts as a specific ligand for the ALK1 receptor, influencing retinal vascular remodeling. While Bmp9 knockout (KO) mice do not show defects in retinal vascularization, BMP9 is critical for maintaining appropriate vascular density	PMID: 22566602	FAZ
GNB3	A G-protein expressed in cones, playing a crucial role in phototransduction, and in ON-bipolar cells involved in signaling. Mutations in GNAT2 are associated with retinal degeneration	PMID: 27281386	Photoreceptors
HCN1	A cation channel expressed in the inner segments of photoreceptors, HCN1 plays a critical role in shaping the light response in rods and cones. Mutations impair retinal function by decreasing photoreceptor sensitivity to light	PMID: 22279546 PMID: 36813574	Photoreceptors
HES1	A transcriptional repressor that regulates genes requiring bHLH, HES1 plays a key role in retinal neurogenesis, progenitor cell division, and gliogenesis. It is also important for the proper development of the optic nerve head. HES1 is crucial for regulating cell fate during retinal development.	PMID: 31949107 PMID: 19124651	Cell Fate
HMX1	A homeobox transcription factor important for the development of the eye and craniofacial structures. HMX1 influences the differentiation of retinal progenitor cells	PMID: 23068565	Cell Fate
IRX6	A transcription factor important for the development of retinal bipolar cells. IRX6 helps maintain the identity of type 3a OFF bipolar cells and prevents them from taking on characteristics of type 2 bipolar cells. It works together with VSX1 in regulating bipolar cell subtype development.	PMID: 23172916	Cell Fate
ITGA6	ITGA6 encodes integrin α6, which pairs with β1 or β4 to form major laminin receptors in epithelia. In RPE cells, integrin α6β4 binds to laminin-332 in Bruch’s membrane, forming hemidesmosomes for strong adhesion​. Overexpression of α6β4 enhances RPE adhesion to basement membrane​. This supports RPE integrity, important for photoreceptor survival and the FAZ boundary.	PMID: 30022166 PMID: 18955047 PMID: 12604055	RPE/Pigmentation
LAMC1	Encodes the laminin gamma subunit 1, which is crucial for basement membranes and plays a broader role in adhesion, differentiation, migration, and signaling. Loss of LAMC1 in zebrafish leads to retinal coloboma.	PMID: 17525174	Development
LAMC2	LAMC2 encodes the γ2 subunit of laminin-332 (formerly laminin-5). Laminin-332 is a key basement membrane component that mediates epithelial cell adhesion, polarity, and wound healing​. In the eye, laminin-332 is found in corneal and conjunctival basement membranes and in RPE’s Bruch’s membrane. Mutations (in skin) cause junctional epidermolysis bullosa.	PMID: 25591736	Extracellular Matrix
LATS1	A serine/threonine protein kinase involved in Hippo signaling. Expressed in the vertebrate retina, where different isoforms may regulate the cell cycle. In zebrafish, LATS1 controls the switch between progenitor cell division and photoreceptor differentiation.	PMID: 15777619 PMID: 24828882	Cell Fate
LCA5	Encodes lebercilin, a protein essential for the proper formation of photoreceptor outer segment discs. Mutations in LCA5 cause Leber congenital amaurosis type 5 (LCA5), characterized by early photoreceptor degeneration.	PMID: 37071472	Photoreceptors
LTBP2	EAn extracellular matrix protein that binds TGF-beta and associates with fibrillin-1 containing microfibrils. Mutations are linked to Weill-Marchesani syndrome (WMS) and Marfan syndrome (MFS), causing ECM disruptions.	PMID: 22539340	Extracellular Matrix
LZTFL1	LZTFL1 localizes to the photoreceptor connecting cilium, and its loss leads to shortened outer segments and mislocalized photoreceptor proteins	PMID: 22510444 PMID: 27312011	Photoreceptors
MAP1B	Involved in microtubule assembly and essential for the development of the nervous system.	PMID: 11121433	Cytoskeleton
MEF2C	A transcription factor that plays a role in the development and maintenance of photoreceptor cells. It is downregulated in retinal degeneration in the Rpe65(-/-) mouse model of Leber's congenital amaurosis (LCA). Mef2c regulates rod-specific transcription factors and is involved in the transcriptional activity of photoreceptor-specific genes.	PMID: 21715356	Photoreceptors
MYCN	A basic helix-loop-helix (BHLH) transcription factor and proto-oncogene. Overexpression is commonly observed in cases of Rb inactivation. In mice, the ortholog of N-myc plays a crucial role in retinal development, particularly in regulating retinal progenitor cell proliferation.	PMID: 18198336	Cell Fate
NIN	Involved in centrosomal protein function, required for the positioning and anchorage of microtubules in epithelial cells. It has a broad role in development. Knockout (KO) in zebrafish is associated with deficiencies in brain and eye development.	PMID: 15190203	Development
NRARP	Involved in the NOTCH signaling pathway. Studies in zebrafish highlight its role in angiogenesis.	PMID: 19154719	FAZ
OCA2	Causative gene of Oculocutaenous Albinisism 2 (OCA2)	PMID: 35157951	RPE/Pigmentation
PAH	PAH (phenylalanine hydroxylase) is a liver enzyme that hydroxylates phenylalanine to tyrosine, the rate-limiting step of phenylalanine catabolism​. . Deficiency leads to phenylketonuria with systemic effects (including reduced melanin synthesis). In the ocular context, untreated PKU can cause lighter pigmentation of the iris and RPE, but PAH primarily reflects general amino acid metabolism rather…	PMID: 6766172 https://www.ncbi.nlm.nih.gov/books/NBK535378/	Metabolism
PAX6	Casuative FH disease gene. Well described role in ocular development	PMID: 35157951	Cell Fate
PDE6G	Rod-specific cGMP phosphodiesterase important for phototransduction. Mice with defective PDE6G show early rod degeneration	PMID: 37363133	Photoreceptors
PDSS2	CPDSS2 encodes a polyprenyl synthase essential for coenzyme Q10 (ubiquinone) biosynthesis. Biallelic PDSS2 mutations cause primary CoQ10 deficiency, often presenting with retinal degeneration (retinitis pigmentosa) along with nephrotic syndrome and ataxia​. Thus, PDSS2-driven metabolism is critical for photoreceptor energetics – CoQ is needed for mitochondrial respiration in photoreceptors and RP…	PMID: 36266294	Metabolism
PGF	Member of the vascular endothelial growth factor (VEGF) family, likely involved in angiogenesis. Associated with retinal vascular diseases.	PMID: 27874278	FAZ
PMEL	Key component of melanosome biogenesis in zebrafish. Required for the generation of cylindrical melanosomes, which are essential for melanosome movement into the apical processes and for maintaining photoreceptor integrity.	PMID: 25690007	RPE/Pigmentation
PON1	Paraoxonase 1 is a protein that binds phospholipids (HDL) and is believed to have antioxidant properties, relevant to the retinal pigment epithelium (RPE).	PMID: 22956172	RPE/Pigmentation
PRDM16	Transcriptional regulator that is thought to have a role in defining cell fate. In the mouse retina Prdm16 is associated with defining the fate of an individual class of retinal ganglion cell. Also associated with arterial development.	PMID: 29053761	Cell Fate
PROX1	Homeobox transcription factor that regulates the proliferation of retinal progenitor cells by controlling the exit from the cell cycle. PROX1 is important for the differentiation of horizontal cells.	PMID: 12692551	Cell Fate
RAX	Essential transcription factor for early eye development. RAX is important for the Definition of cell fate for of several retinal cell types, including photoreceptors.	PMID: 22090505	Cell Fate
RBP1	Intracellular chaperone that binds retinol and retinal, protecting retinoids from oxidation and delivering them for retinoic acid (RA) biosynthesis. RBP1 plays a key role in vitamin A metabolism.	PMID: 35269414	Metabolism
RBP3	Encodes Interphotoreceptor Retinoid-Binding Protein (IRBP), which is essential for the transport of retinoids between photoreceptors and the retinal pigment epithelium Loss of this protein is associated with high myopia and retinal dystrophy	PMID: 25766589	Photoreceptors/RPE
RDH5	Converts 11-cis-retinol to 11-cis-retinal, a key step in the visual cycle. 11-cis-retinal, together with opsin, enables light detection and electrical signaling in photoreceptors. Loss of RDH5 is associated with retinopathy.	PMID: 21529959	Photoreceptors
RGR	Expressed in the tissue between photoreceptors and the RPE/Mueller glia cells, RGR catalyzes the conversion of all-trans-retinal to 11-cis-retinal. Loss of RGR function is associated with retinitis pigmentosa.	PMID: 10581022	Photoreceptors/RPE
RSPO1	A key regulator of Wnt signaling, RSPO1 plays an essential role in developmental angiogenesis. It promotes endothelial sprouting by activating the Wnt-Vegfc-Vegfr3 pathway. Mutations in RSPO1 disrupt angiogenesis and have been linked to vascular and developmental disorders.	PMID: 22007135	FAZ
SIX6	Homeobox transcription factor with a broad role in ocular development and development of the optic nerve. Previously associated with primary open-angle glaucoma.	PMID: 24875647	Development
SLC2A1	SLC2A1 encodes GLUT1, the primary facilitative glucose transporter of the blood-retinal barriers. GLUT1 is expressed in both the inner BRB (endothelial cells) and outer BRB (RPE) and transports the majority of glucose into the retina​. In fact, the RPE via GLUT1 provides ~60–70% of glucose to photoreceptors​. Therefore, SLC2A1 is crucial for photoreceptor energy metabolism; deficiency (GLUT1 DS) …	PMID: 35766190	Photoreceptor/Metabolism
SLC4A5	Sodium bicarbonate cotransporter important for regulating intracellular pH. pH modulation is crucial for maintaining melanosome pH. Splce mutations in mice cause RPE dysfunction and disruption of the blood-retinal barrier.	PMID: 35216333	RPE/Pigmentation
SLC6A20	Encodes a proline transporter. Mutations are linked to hyperglycinuria and iminoglycinuria. Proline is a major metabolic substrate in the RPE, which utilizes it for mitochondrial function, amino acid synthesis, and extracellular matrix (ECM) maintenance, whereas other retinal cells rarely use proline directly.	PMID: 31110046 PMID: 33871679	RPE/Pigmentation
SORBS2	adaptor protein that interacts with actin and other cytoskeletal proteins. SORBS2 helps assemble signaling complexes (ABL/Arg kinases) at the cytoskeleton and maintains junctional stability. the neuronal isoform (nArgBP2) localizes to dendritic spines and is needed for normal synapse development​	PMID: 28961272 PMID: 26888934	Cytoskeleton/Neurogenesis
TARS1	Encodes threonyl-tRNA synthetase 1, essential for protein synthesis. In Zebrafish functions as a regulator of vascular development.	PMID: 26993167	FAZ
TBX2	Important transcription factor for many aspects of ocular development. TBX2 regulates RPE cell proliferation, and studies in mice and zebrafish highlight its role in proper optic nerve development and neuronal differentiation across the dorsal-ventral axis. In Zebrafish, it is required for definition of UV cones.	PMID: 28910203 PMID: 19576202 PMID: 15755805	Cell Fate
TUBB4B	Encodes tubulin beta 4B class IVb, essential for the microtubule cytoskeleton and cell cycle. There is evidence that rare pathogenic mutations in TUBB4B cause cone-rod dystrophy.	PMID: 39876836	Photoreceptors
TYR	Causative gene of oculocutaneous albinism 1 (OCA1)	PMID: 35157951	RPE/Pigmentation
VSX2	Retina-specific homeobox transcription factor essential for maintaining neural retina (NR) fate during early retinogenesis. VSX2 directly represses WNT signaling components and RPE markers, ensuring NR identity.	PMID: 27301076	Cell Fate
WNT7B	Signaling protein essential for defining the blood-retinal barrier. Together with WNT7A, it promotes choroidal neovascularization.	PMID: 30478038 PMID: 29864439	FAZ
LMAN1	Encodes a lectin protein that cycles between the ER and Golgi compartments, potentially functioning as a transport protein. In mouse photoreceptors, LMAN1 is a target of the NRL transcription factor and may be involved in the homeostasis of rod photoreceptors.	PMID: 24664723	Photoreceptors
LRIT2	Transmembrane domain protein with localized expression. While the related protein LRIT1 is associated with aberrant cone morphology, particularly at synapses, the function of LRIT2 is less clear but appears to be related to photoreceptors.	PMID: 29590622	Photoreceptors
BLOC1S1	Member of the BLOC-1 protein complex, which is required for the biogenesis of endosome-lysosome-related organelles (e.g., melanosomes). Loss-of-function mutations in other BLOC-1 subunits are associated with syndromic albinism.	PMID: 35157951	RPE/Pigmentation
EXOC6	Part of a protein complex that is important for exocytosis. Deletion of EXOC6 and neighbouring genes CYP26C1 and CYP26A1 is associated with optic nerve aplasia. In photoreceptors, the exocyst likely helps traffic rhodopsin-loaded vesicles to the outer segment. Indeed, exocyst components are required for polarized membrane addition in retinal cells (though EXOC6-specific data are lacking).	PMID: 21850183	Cytoskeleton
PROX1-AS1	PROX1-AS1 is a long non-coding antisense RNA to the PROX1 gene. PROX1 is a transcription factor that governs cell-fate decisions; in the retina, Prox1 is required for horizontal cell genesis (Prox1-/- mice completely lack horizontal cells)​. PROX1 also directs lymphatic endothelial cell fate. The antisense transcript PROX1-AS1 is thought to regulate PROX1 expression (e.g., via chromatin modificat…	PMID: 12692551	Cell Fate
TTK	Protein kinase essential for cell proliferation and mitotic regulation. In Drosophila, TTK is found in cones but not rods, and its downregulation is required for photoreceptor fate determination.	PMID: 9267027	Photoreceptors

## Sheet: ST6_Gen_Correlation_Studies
ST6: Overview of summary statistics for published GWAS studies used in the genetic correlation analysis
Trait_code	System	Biological Trait	Study
retinal_detachment	Ocular	Retinal Break/Detachment	PMID: 31816047
glaucoma	Ocular	Glaucoma	PMID: 36777996
amd	Ocular	Age Related Macular Degeneration	PMID: 39024449
diabetic_retinopathy	Ocular	Diabetic Retinopathy	PMID: 39024449
retinal_vessel_disorder	Ocular	Retinal Vascular Disorder	PMID: 39024449
spherical_equivalent	Ocular	Spherical Equivalent	PMID: 32231278
hair_colour	Pigmentation	Hair Colour (continuous)	PMID:29662168
cornel_hysteresis	Ocular	Corneal Hysteresis	PMID:32716492
poag	Ocular	Primary Open Angle Glaucoma	PMID:33627673
keratoconus	Ocular	Keratoconus	PMID:33649486
corneal_resistance_factor	Ocular	Corneal Resistance Factor	PMID:32716492
optic_disc_area	Ocular	Optic Disc Area	PMID:28073927
optic_cup_area	Ocular	Optic Cup Area	PMID:28073927
vertical_cup_disc_ratio	Ocular	Vertical_Cup_Disc Ratio	PMID:28073927
intraocular_pressure	Ocular	Intraocular Pressure	PMID:29785010
central_corneal_thickness	Ocular	Central Corneal Thickness	PMID:29760442
eye_colour	Pigmentation	Iris Colour (Continuous)	PMID:33692100

## Sheet: ST7_Systemic_Disease
ST7: Systemic Disease Genes With OCT Review
Patient ID	Genea	Variant	Zygosity	Foveal Hypoplasia	Comments
1	PHYH	c.2T>A, p.(Met1?); c.135-2A>G	Compound Heterozygous	No	Macular atrophy with deep pit
2	PHYH	c.103del, p.(Ser35ProfsTer19); c.678+5G>T	Compound Heterozygous	No
3	PHYH	c.135-1G>C; c.678+5G>T	Compound Heterozygous	Yes
4	PHYH	c.135-2A>G	Homozygous	Yes
5	PHYH	c.467C>A, p.(Thr156Lys); c.678+5G>T	Compound Heterozygous	Yes
6	PHYH	c.678+5G>Tb	Homozygous	No	Macular atrophy with deep pit; normal serum phytanic acid levels
7	PHYH	c.678+5G>T	Homozygous	Yes
8	PHYH	c.678+5G>T	Homozygous	Yes	Continuation of IRL but deep pit
9	PHYH	c.678+5G>T	Homozygous	Yes	Cystic changes present
10	PHYH	c.678+5G>T; c.823C>T; p.(Arg275Trp)	Compound Heterozygous	Yes
11	PHYH	c.784C>T; p.(Leu262Phe)	Homozygous	Yes
12	PHYH	c.823C>T; p.(Arg275Trp)	Homozygous	No	Vitelliform lesion in Right Eye
13	PHYH	c.961A>T, p.(Lys321Ter)	Homozygous	Yes
14	TUBB4B	c.535G>C, p.(Val179Leu)	Heterozygous	Yes	Deep pit with subtle IRL continuation
15	TUBB4B	c.691G>C, p.(Ala231Pro)	Heterozygous	No	Macular Atrophy
16	TUBB4B	c.784C>T, p.(Arg262Trp)	Heterozygous	No	Macular Atrophy
17	TUBB4B	c.1168C>T, p.(Arg390Trp)	Heterozygous	Yes
18	TUBB4B	c.1168C>T, p.(Arg390Trp)	Heterozygous	Yes
19	TUBB4B	c.1168C>T, p.(Arg390Trp)	Heterozygous	Yes
20	TUBB4B	c.1168C>T, p.(Arg390Trp)	Heterozygous	Yes
21	TUBB4B	c.1172G>A, p.(Arg391His)	Heterozygous	Yes
22	KIF11	c.139C>T, p.(Arg47Ter)	Heterozygous	No
23	KIF11	c.247C>T, p.(Arg83Ter)	Heterozygous	N/A
24	KIF11	c.413G>A, p.(Arg138His)	Heterozygous	N/A
25	KIF11	c.693C>G, p.(Tyr231Ter)	Heterozygous	Yes	Severe atrophy and thinning with IRL continuation
26	KIF11	c.1022_1023del, p.(Leu341GlnfsTer3)	Heterozygous	No
27	KIF11	c.1431_1434delAGAA, p.(Glu478AsnfsTer60)	Heterozygous	Yes
28	KIF11	c.2680C>T, p.(Gln894Ter)	Heterozygous	No
29	KIF11	c.2607dup, p.(Lys870Ter)	Heterozygous	No
30	KIF11	c.2863C>T, p.(Gln955Ter)	Heterozygous	Yes
31	COL11A1	c.1791G>A, p.(Lys597Lys)c	Heterozygous	Yes
32	COL11A1	c.1791G>A, p.(Lys597Lys)	Heterozygous	N/A
33	COL11A1	c.2556+2T>A	Heterozygous	Yes
34	COL11A1	c.2755-2A>G	Heterozygous	No	Excavated macula with atrophy, staphyloma
35	COL11A1	c.2808+5G>A	Heterozygous	Yes
36	COL11A1	duplication exons 60-62	Heterozygous	N/A	Poor quality OCT - ungradeable
aAccession IDs
Gene	Transcript	Protein
PHYH	NM_006214.4	NP_006205.1
TUBB4B	NM_006088.6	NP_006079.1
KIF11	NM_004523.4	NP_004514.2
COL11A1	NM_001854.4	NP_001845.3
bc.678+5G>T; leads to In-Frame Exon Skipping and is Associated with Attenuated Refsum Disease (PMID: 38411969)
cc.1791G>A, p.(Lys597Lys); silent mutation predicted to affect an aberrant splice donor site (PMID: 25240749)
IRL = Inner retinal layers
N/A = data not available
